# Supplementary material for: Methane emissions from thermokarst lakes must emphasize the ice-melting impact on the Tibetan Plateau
Source: Nat Commun. 2025 Mar 11;16:2404. doi: 10.1038/s41467-025-57745-2 (PMC11894136; doi:10.1038/s41467-025-57745-2)
Supplement: Supplementary file 3 — Source Data [file 41467_2025_57745_MOESM3_ESM.zip]

Archive with 14 entries (12 files):
- 532662_2_data_set_10310598_srdtrt/
- 532662_2_data_set_10310598_srdtrt/sourse data/
- 532662_2_data_set_10310598_srdtrt/sourse data/Fig. 1.xlsx
- 532662_2_data_set_10310598_srdtrt/sourse data/Fig. 2.xlsx
- 532662_2_data_set_10310598_srdtrt/sourse data/Fig. 3.xlsx
- 532662_2_data_set_10310598_srdtrt/sourse data/Supplementary Fig. 1.xlsx
- 532662_2_data_set_10310598_srdtrt/sourse data/Supplementary Fig. 10.xlsx
- 532662_2_data_set_10310598_srdtrt/sourse data/Supplementary Fig. 2.xlsx
- 532662_2_data_set_10310598_srdtrt/sourse data/Supplementary Fig. 3.xlsx
- 532662_2_data_set_10310598_srdtrt/sourse data/Supplementary Fig. 4.xlsx
- 532662_2_data_set_10310598_srdtrt/sourse data/Supplementary Fig. 6.xlsx
- 532662_2_data_set_10310598_srdtrt/sourse data/Supplementary Fig. 7.xlsx
- 532662_2_data_set_10310598_srdtrt/sourse data/Supplementary Fig. 8.xlsx
- 532662_2_data_set_10310598_srdtrt/sourse data/Supplementary Fig. 9.xlsx
