# Supplementary material for: Methane emissions from thermokarst lakes must emphasize the ice-melting impact on the Tibetan Plateau
Source: Nat Commun. 2025 Mar 11;16:2404. doi: 10.1038/s41467-025-57745-2 (PMC11894136; doi:10.1038/s41467-025-57745-2)
Supplement: Supplementary file 3 — Source Data [file 41467_2025_57745_MOESM3_ESM.zip › 532662_2_data_set_10310598_srdtrt/sourse data/Fig. 1.xlsx]

## Sheet: F1.f_Ice-covered period
Lake ID	Dissolved CH4 concentrations (μmol/L)				Datasource
	Sampling Location			Average of the Ice-covered period
	Edge	Sub-edge	center
AD42	103.67	9.74066	19.6178	44.3428	This study
AD43	149.272	14.672	33.5401	65.8281	This study
AD44	134.078	174.68	112.826	140.528	This study
AD45	0.721829	0.0957689	NA	0.408799	This study
AD54	25.7644	NA	20.3731	23.0687	This study
ADa	5.37875	8.09647	77.4891	30.3214	This study
ADb	8.97244	30.5053	70.4138	36.6305	This study
ADc	95.843	NA	101.039	98.4409	This study
ADd	234.39	178.344	33.6454	148.793	This study
ADe	1.87481	1.82939	2.53353	2.07924	This study
BLH1	115.424	148.704	NA	132.064	This study
BLH11	95.0505	69.609	70.4206	78.3601	This study
BLH12	89.7051	108.245	101.361	99.7703	This study
BLH15	51.4346	NA	280.466	165.95	This study
BLH16	77.3865	60.3581	109.469	82.4046	This study
BLH2	74.4405	NA	NA	74.4405	This study
BLH3	70.2995	69.9773	NA	70.1384	This study
BLH4	39.8652	44.4497	44.1032	42.806	This study
BLH5	29.5368	NA	30.0336	29.7852	This study
BLH7	46.8762	53.115	49.4439	49.8117	This study
BLH8	31.1417	NA	NA	31.1417	This study
BLH9	76.6679	88.883	NA	82.7754	This study
BLHa	5.58511	NA	6.88188	6.23349	This study
BLHb	70.4504	NA	83.5015	76.9759	This study
BLHc	210.69	212.716	186.219	203.209	This study
BLHd	3.66233	NA	3.35414	3.50823	This study
BDQ10	2.49676	0.732554	0.54271	1.25734	This study
BDQ2	0.0692742	0.0446004	0.0308639	0.0482462	This study
BDQ3	0.0717422	0.0786972	0.102492	0.0843105	This study
BDQ4	0.100002	0.14478	0.110754	0.118512	This study
BDQ5	0.47033	0.41103	0.409298	0.430219	This study
BDQ6	17.1713	1.31849	0.954417	6.4814	This study
BDQ7	1.99987	1.83139	2.4417	2.09099	This study
BDQ8	4.97633	2.24749	2.4464	3.22341	This study
BDQ9	2.12827	6.06805	5.40233	4.53289	This study
CMR1	0.0591852	0.113441	0.114433	0.0956863	This study
CMR3	0.110035	0.0717173	0.108011	0.0965879	This study
CMR4	0.0741294	0.0753712	0.0797044	0.0764017	This study
MD10	0.752013	0.574246	0.965481	0.763913	This study
MD11	2.45513	2.60609	NA	2.53061	This study
MD26	1.81959	0.939156	3.96875	2.2425	This study
MD7	0.800396	0.639853	0.998073	0.812774	This study
MDa	2.40049	1.74185	3.75359	2.63198	This study
MDb	0.177684	0.179953	0.200161	0.185933	This study
TTH3	13.815	14.9145	18.3081	15.6792	This study
TTH4	3.18884	5.03905	0.914895	3.04759	This study
TTH7	5.61955	16.6187	16.4876	12.9086	This study
TTH8	27.6954	53.7919	75.7392	52.4088	This study
TTH9	0.268829	0.17376	0.130774	0.191121	This study
TTHa	0.199305	0.178852	0.151552	0.17657	This study
WDL1	0.754315	0.837032	0.585426	0.725591	This study
WDL6	0.0282101	0.0386123	0.0413856	0.0360693	This study
WDLa	0.0416149	0.0673279	0.059598	0.0561803	This study
WDLb	0.286148	0.295861	0.388818	0.323609	This study
WS2	0.0472594	NA	0.0444698	0.0458646	This study
XSH2	0.0583721	0.0864265	0.0712646	0.0720211	This study

## Sheet: F1.f_Ice-free period
Lake ID	Sampling Time	Dissolved CH4 concentrations (μmol/L)	Datasource
AD-1	August	0.0232555
AD-10	August	0.784962	Mu et al. 2023
AD-11	August	0.431307	Mu et al. 2023
AD-12	August	0.21111	Mu et al. 2023
AD-13	August	0.142419	Mu et al. 2023
AD-14	August	1.47975	Mu et al. 2023
AD-15	August	0.256102	Mu et al. 2023
AD-16	August	1.09228	Mu et al. 2023
AD-17	August	2.17254	Mu et al. 2023
AD-18	August	6.77101	Mu et al. 2023
AD-19	August	1.97838	Mu et al. 2023
AD-2	August	0.281758	Mu et al. 2023
AD-20	August	3.98512	Mu et al. 2023
AD-21	August	1.20222	Mu et al. 2023
AD-22	August	1.48206	Mu et al. 2023
AD-23	August	0.646532	Mu et al. 2023
AD-24	August	0.495533	Mu et al. 2023
AD-25	August	1.03267	Mu et al. 2023
AD-26	August	2.97698	Mu et al. 2023
AD-27	August	4.82291	Mu et al. 2023
AD-28	August	0.147269	Mu et al. 2023
AD-29	August	4.31957	Mu et al. 2023
AD-3	August	0.627683	Mu et al. 2023
AD-30	August	1.43444	Mu et al. 2023
AD-31	August	0.0877012	Mu et al. 2023
AD-32	August	0.0602196	Mu et al. 2023
AD-33	August	0.266602	Mu et al. 2023
AD-34	August	0.324448	Mu et al. 2023
AD-35	August	0.0840607	Mu et al. 2023
AD-36	August	0.317837	Mu et al. 2023
AD-37	August	2.18791	Mu et al. 2023
AD-38	August	1.84932	Mu et al. 2023
AD-39	August	1.33195	Mu et al. 2023
AD-4	August	0.623623	Mu et al. 2023
AD-40	August	1.85603	Mu et al. 2023
AD-41	August	0.847653	Mu et al. 2023
AD-42	August	3.88249	Mu et al. 2023
AD-43	August	4.98576	Mu et al. 2023
AD-44	August	2.68626	Mu et al. 2023
AD-45	August	0.967015	Mu et al. 2023
AD-46	August	0.8885	Mu et al. 2023
AD-47	August	5.22466	Mu et al. 2023
AD-48	August	7.06575	Mu et al. 2023
AD-49	August	1.1592	Mu et al. 2023
AD-5	August	0.412611	Mu et al. 2023
AD-50	August	0.403831	Mu et al. 2023
AD-51	August	3.84945	Mu et al. 2023
AD-52	August	1.89132	Mu et al. 2023
AD-53	August	0.98352	Mu et al. 2023
AD-54	August	1.94871	Mu et al. 2023
AD-55	August	1.76855	Mu et al. 2023
AD-56	August	1.25529	Mu et al. 2023
AD-6	August	0.0703551	Mu et al. 2023
AD-7	August	0.0536591	Mu et al. 2023
AD-8	August	0.654498	Mu et al. 2023
AD-9	August	0.0482787	Mu et al. 2023
B-1	May	6.08558	Mu et al. 2023
B-1	June	4.17019	Mu et al. 2023
B-1	June	9.41273	Mu et al. 2023
B-1	July	3.55996	Mu et al. 2023
B-1	August	6.21385	Mu et al. 2023
B-1	September	2.59167	Mu et al. 2023
B-1	October	19.3949	Mu et al. 2023
B-10	June	0.0266584	Mu et al. 2023
B-11	May	7.98943	Mu et al. 2023
B-11	June	10.6133	Mu et al. 2023
B-11	June	18.0335	Mu et al. 2023
B-11	July	7.71218	Mu et al. 2023
B-11	August	2.90274	Mu et al. 2023
B-11	September	3.68541	Mu et al. 2023
B-11	October	3.09847	Mu et al. 2023
B-12	May	8.62256	Mu et al. 2023
B-12	June	7.70687	Mu et al. 2023
B-12	June	11.5924	Mu et al. 2023
B-12	July	4.89489	Mu et al. 2023
B-12	August	3.99188	Mu et al. 2023
B-12	September	1.79104	Mu et al. 2023
B-12	October	1.90805	Mu et al. 2023
B-13	June	0.330517	Mu et al. 2023
B-13	June	0.893274	Mu et al. 2023
B-13	July	0.489275	Mu et al. 2023
B-13	August	0.500538	Mu et al. 2023
B-13	October	0.395993	Mu et al. 2023
B-14	May	9.87846	Mu et al. 2023
B-14	June	4.84911	Mu et al. 2023
B-14	June	11.6873	Mu et al. 2023
B-14	July	6.05947	Mu et al. 2023
B-14	August	7.44876	Mu et al. 2023
B-14	September	1.81654	Mu et al. 2023
B-15	May	0.987275	Mu et al. 2023
B-15	June	4.78236	Mu et al. 2023
B-15	July	6.50481	Mu et al. 2023
B-15	August	1.82241	Mu et al. 2023
B-15	September	0.662454	Mu et al. 2023
B-15	October	2.59751	Mu et al. 2023
B-16	May	4.32267	Mu et al. 2023
B-16	June	1.79535	Mu et al. 2023
B-16	June	7.05092	Mu et al. 2023
B-16	July	5.50178	Mu et al. 2023
B-16	August	5.74846	Mu et al. 2023
B-16	September	5.01358	Mu et al. 2023
B-16	October	3.62408	Mu et al. 2023
B-17	June	1.54568	Mu et al. 2023
B-17	June	10.7627	Mu et al. 2023
B-17	July	4.66509	Mu et al. 2023
B-17	August	6.46827	Mu et al. 2023
B-17	September	2.30798	Mu et al. 2023
B-17	October	39.9793	Mu et al. 2023
B-18	May	9.93635	Mu et al. 2023
B-18	June	8.40296	Mu et al. 2023
B-18	July	4.47346	Mu et al. 2023
B-18	August	5.80119	Mu et al. 2023
B-18	October	11.1446	Mu et al. 2023
B-2	June	1.44099	Mu et al. 2023
B-2	June	4.14966	Mu et al. 2023
B-2	July	3.94301	Mu et al. 2023
B-2	August	2.4268	Mu et al. 2023
B-2	September	2.00016	Mu et al. 2023
B-2	October	1.56472	Mu et al. 2023
B-3	May	2.5522	Mu et al. 2023
B-3	June	2.31537	Mu et al. 2023
B-3	June	3.41965	Mu et al. 2023
B-3	July	6.77675	Mu et al. 2023
B-3	August	2.39771	Mu et al. 2023
B-3	September	2.16575	Mu et al. 2023
B-3	October	2.32684	Mu et al. 2023
B-4	May	0.615954	Mu et al. 2023
B-4	June	1.04574	Mu et al. 2023
B-4	June	5.01258	Mu et al. 2023
B-4	July	1.95534	Mu et al. 2023
B-4	August	1.78563	Mu et al. 2023
B-4	September	1.54564	Mu et al. 2023
B-4	October	3.12279	Mu et al. 2023
B-5	May	0.836099	Mu et al. 2023
B-5	June	0.656184	Mu et al. 2023
B-5	June	2.18223	Mu et al. 2023
B-5	July	1.14986	Mu et al. 2023
B-5	August	0.986812	Mu et al. 2023
B-5	September	0.408242	Mu et al. 2023
B-5	October	1.11892	Mu et al. 2023
B-6	June	0.0286091	Mu et al. 2023
B-7	May	3.07746	Mu et al. 2023
B-7	June	2.97176	Mu et al. 2023
B-7	June	3.62557	Mu et al. 2023
B-7	July	1.65852	Mu et al. 2023
B-7	August	3.57479	Mu et al. 2023
B-7	September	2.20197	Mu et al. 2023
B-7	October	6.51656	Mu et al. 2023
B-8	June	1.30271	Mu et al. 2023
B-8	July	1.7909	Mu et al. 2023
B-8	August	2.41069	Mu et al. 2023
B-8	August	2.04533	Mu et al. 2023
B-8	September	0.611446	Mu et al. 2023
B-8	October	2.18946	Mu et al. 2023
B-9	June	0.739403	Mu et al. 2023
BDQ-1	July	0.0221184	Mu et al. 2023
BDQ-10	August	1.32486	Mu et al. 2023
BDQ-2	July	0.0211621	Mu et al. 2023
BDQ-3	July	0.17449	Mu et al. 2023
BDQ-4	August	0.0639875	Mu et al. 2023
BDQ-5	August	0.594987	Mu et al. 2023
BDQ-6	August	0.51336	Mu et al. 2023
BDQ-7	August	0.688088	Mu et al. 2023
BDQ-8	August	1.32307	Mu et al. 2023
BDQ-9	August	0.681177	Mu et al. 2023
C-1	May	0.0242024	Mu et al. 2023
C-1	June	0.0357478	Mu et al. 2023
C-1	July	0.0587655	Mu et al. 2023
C-1	August	0.0746846	Mu et al. 2023
C-1	October	0.100043	Mu et al. 2023
C-3	May	0.0211516	Mu et al. 2023
C-3	June	0.0269896	Mu et al. 2023
C-3	July	0.053485	Mu et al. 2023
C-3	August	0.0567886	Mu et al. 2023
C-3	October	0.10441	Mu et al. 2023
C-4	May	0.0621768	Mu et al. 2023
C-4	July	0.886902	Mu et al. 2023
C-4	August	0.602166	Mu et al. 2023
C-4	October	0.278128	Mu et al. 2023
MD-1	July	0.874758	Mu et al. 2023
MD-10	July	0.533101	Mu et al. 2023
MD-11	July	2.15248	Mu et al. 2023
MD-12	July	0.916772	Mu et al. 2023
MD-13	July	0.091	Mu et al. 2023
MD-14	July	0.340054	Mu et al. 2023
MD-15	July	0.0942055	Mu et al. 2023
MD-17	July	3.56437	Mu et al. 2023
MD-18	July	3.68127	Mu et al. 2023
MD-19	July	1.765	Mu et al. 2023
MD-2	July	0.421891	Mu et al. 2023
MD-20	July	4.57172	Mu et al. 2023
MD-21	July	3.39935	Mu et al. 2023
MD-22	July	3.17797	Mu et al. 2023
MD-23	July	2.02954	Mu et al. 2023
MD-24	July	1.01116	Mu et al. 2023
MD-25	July	0.49571	Mu et al. 2023
MD-26	July	0.346848	Mu et al. 2023
MD-27	July	3.48529	Mu et al. 2023
MD-28	July	1.27358	Mu et al. 2023
MD-29	July	1.21877	Mu et al. 2023
MD-3	July	2.17378	Mu et al. 2023
MD-30	July	1.58922	Mu et al. 2023
MD-31	July	0.883782	Mu et al. 2023
MD-32	July	0.379751	Mu et al. 2023
MD-33	July	4.91123	Mu et al. 2023
MD-34	July	1.26958	Mu et al. 2023
MD-35	July	1.09637	Mu et al. 2023
MD-36	July	6.85704	Mu et al. 2023
MD-37	July	3.21991	Mu et al. 2023
MD-38	July	2.36468	Mu et al. 2023
MD-39	July	1.70554	Mu et al. 2023
MD-4	July	0.0612881	Mu et al. 2023
MD-40	July	2.53423	Mu et al. 2023
MD-41	July	3.86965	Mu et al. 2023
MD-42	July	1.43364	Mu et al. 2023
MD-43	July	1.13327	Mu et al. 2023
MD-44	July	0.323538	Mu et al. 2023
MD-45	July	0.431505	Mu et al. 2023
MD-46	July	0.842575	Mu et al. 2023
MD-47	July	0.449167	Mu et al. 2023
MD-48	July	0.196917	Mu et al. 2023
MD-49	July	1.24905	Mu et al. 2023
MD-5	July	5.08577	Mu et al. 2023
MD-50	July	2.8826	Mu et al. 2023
MD-6	July	0.123193	Mu et al. 2023
MD-7	July	0.541728	Mu et al. 2023
MD-8	July	0.210804	Mu et al. 2023
MD-9	July	0.511862	Mu et al. 2023
T-1	May	0.151101	Mu et al. 2023
T-1	June	0.0607945	Mu et al. 2023
T-1	July	0.34008	Mu et al. 2023
T-1	August	0.279493	Mu et al. 2023
T-1	September	0.234007	Mu et al. 2023
T-1	October	0.103284	Mu et al. 2023
T-2	August	0.0430107	Mu et al. 2023
T-2	September	0.0347241	Mu et al. 2023
T-3	May	2.39132	Mu et al. 2023
T-3	June	3.73055	Mu et al. 2023
T-3	July	7.2458	Mu et al. 2023
T-3	August	4.88958	Mu et al. 2023
T-3	September	0.549729	Mu et al. 2023
T-3	October	3.4331	Mu et al. 2023
T-4	May	0.384811	Mu et al. 2023
T-4	June	0.749505	Mu et al. 2023
T-4	July	1.35151	Mu et al. 2023
T-4	August	0.229031	Mu et al. 2023
T-4	September	0.0130565	Mu et al. 2023
T-4	October	1.07846	Mu et al. 2023
T-5	May	0.582337	Mu et al. 2023
T-5	June	0.731083	Mu et al. 2023
T-5	July	1.36946	Mu et al. 2023
T-5	August	0.229031	Mu et al. 2023
T-5	September	0.0201343	Mu et al. 2023
T-5	October	1.11034	Mu et al. 2023
T-6	August	0.176628	Mu et al. 2023
T-6	September	0.0201914	Mu et al. 2023
T-6	October	0.119775	Mu et al. 2023
T-7	May	0.706377	Mu et al. 2023
T-7	June	4.36188	Mu et al. 2023
T-7	July	3.97102	Mu et al. 2023
T-7	August	5.01882	Mu et al. 2023
T-7	September	3.24237	Mu et al. 2023
T-7	October	3.96559	Mu et al. 2023
T-8	May	1.58698	Mu et al. 2023
T-8	June	1.39194	Mu et al. 2023
T-8	August	3.77449	Mu et al. 2023
T-8	October	0.687736	Mu et al. 2023
T-9	May	0.103185	Mu et al. 2023
T-9	June	0.0566001	Mu et al. 2023
T-9	July	0.186782	Mu et al. 2023
T-9	August	0.117229	Mu et al. 2023
T-9	October	0.0643225	Mu et al. 2023
WDL-1	June	0.58678	Mu et al. 2023
WDL-6	May	0.0281056	Mu et al. 2023
WDL-6	June	0.0184091	Mu et al. 2023
WDL-6	July	0.0324957	Mu et al. 2023
WDL-6	August	0.0169352	Mu et al. 2023
WDL-6	October	0.037341	Mu et al. 2023
WDL-8	May	0.489391	Mu et al. 2023
WDL-8	June	0.897568	Mu et al. 2023
WDL-8	July	2.34201	Mu et al. 2023
WDL-8	August	0.493222	Mu et al. 2023
WDL-8	October	4.42822	Mu et al. 2023
WS-1	June	0.00689675	Mu et al. 2023
WS-1	July	0.0368692	Mu et al. 2023
WS-1	September	0.031457	Mu et al. 2023
WS-2	May	0.0171906	Mu et al. 2023
WS-2	June	0.0756281	Mu et al. 2023
WS-2	July	0.0524779	Mu et al. 2023
WS-2	August	0.0586109	Mu et al. 2023
WS-2	September	0.0212116	Mu et al. 2023
WS-2	October	0.0618864	Mu et al. 2023
WS-3	May	0.0216852	Mu et al. 2023
WS-3	June	0.0168848	Mu et al. 2023
WS-3	July	0.0541255	Mu et al. 2023
WS-3	August	0.0561085	Mu et al. 2023
WS-3	September	0.0264991	Mu et al. 2023
WS-4	May	0.217134	Mu et al. 2023
WS-4	June	0.314352	Mu et al. 2023
WS-4	July	0.409711	Mu et al. 2023
WS-4	August	0.321496	Mu et al. 2023
WS-4	September	0.128297	Mu et al. 2023
WS-4	October	0.744448	Mu et al. 2023
WYK-2	May	0.0508159	Mu et al. 2023
WYK-2	June	0.0579206	Mu et al. 2023
WYK-2	July	0.0937877	Mu et al. 2023
WYK-2	August	0.203482	Mu et al. 2023
WYK-2	September	0.0488318	Mu et al. 2023
WYK-2	October	0.16346	Mu et al. 2023
WYK-3	May	0.0096139	Mu et al. 2023
WYK-3	June	0.0234072	Mu et al. 2023
WYK-3	July	0.0992732	Mu et al. 2023
WYK-3	August	0.0792335	Mu et al. 2023
WYK-3	September	0.0856103	Mu et al. 2023
WYK-3	October	0.0941692	Mu et al. 2023
X-2	May	0.0420006	Mu et al. 2023
X-2	June	0.0216884	Mu et al. 2023
X-2	July	0.0960461	Mu et al. 2023
X-2	August	0.133377	Mu et al. 2023
X-2	September	0.188076	Mu et al. 2023
X-2	October	0.116508	Mu et al. 2023
X-6	May	0.0234365	Mu et al. 2023
X-6	June	0.0480235	Mu et al. 2023
X-6	July	0.0258152	Mu et al. 2023
X-6	August	0.015928	Mu et al. 2023
X-6	September	0.0212489	Mu et al. 2023
X-7	July	0.0438306	Mu et al. 2023
X-7	August	0.0637368	Mu et al. 2023
X-7	September	0.0075451	Mu et al. 2023
X-8	May	0.0355011	Mu et al. 2023
X-8	June	0.0422311	Mu et al. 2023
X-8	July	0.0481718	Mu et al. 2023
X-8	August	0.0393014	Mu et al. 2023
X-8	October	0.0369487	Mu et al. 2023
Y-1	May	21.309	Mu et al. 2023
Y-1	June	0.201741	Mu et al. 2023
Y-1	July	0.327243	Mu et al. 2023
Y-1	August	0.188867	Mu et al. 2023
Y-1	September	0.0681943	Mu et al. 2023
Y-1	October	0.358023	Mu et al. 2023
Y-2	May	7.65287	Mu et al. 2023
Y-2	June	0.0747903	Mu et al. 2023
Y-2	July	0.0932275	Mu et al. 2023
Y-2	August	0.0687002	Mu et al. 2023
Y-2	September	0.111052	Mu et al. 2023
Y-2	October	0.0540049	Mu et al. 2023
Y-4	May	1.22408	Mu et al. 2023
Y-4	September	0.0247523	Mu et al. 2023
Y-5	May	0.589474	Mu et al. 2023
Y-5	June	0.746287	Mu et al. 2023
Y-5	July	2.54062	Mu et al. 2023
Y-5	August	1.89233	Mu et al. 2023
Y-5	October	1.95167	Mu et al. 2023

## Sheet: F1.g
Lake ID	Vegetation types	Dissolved CH4 concentrations (μmol/L)
		During ice-free period	During ice-covered period(Sampling Location:edge)
AD45	Alpine swamp meadow	1.09793	0.72183
B1	Alpine swamp meadow	6.15566	115.424
B11	Alpine swamp meadow	8.50894	95.0505
B12	Alpine swamp meadow	8.34517	89.705
B2	Alpine swamp meadow	1.59451	74.4405
B7	Alpine swamp meadow	3.0874	46.8762
B8	Alpine swamp meadow	1.43698	31.1417
BDQ8	Alpine swamp meadow	1.50975	4.97633
ADe	Alpine meadow	0.0614	1.87481
AD42	Alpine meadow	4.45858	103.67
AD43	Alpine meadow	5.75255	149.272
AD54	Alpine meadow	2.21032	25.7644
B15	Alpine meadow	4.87576	51.4346
B3	Alpine meadow	3.76255	70.2995
B4	Alpine meadow	0.62407	39.8652
B5	Alpine meadow	0.71642	29.5368
B9	Alpine meadow	0.8207	76.668
BDQ10	Alpine meadow	1.50137	2.49676
BDQ6	Alpine meadow	0.5777	17.1713
BDQ7	Alpine meadow	0.78496	1.99987
BDQ9	Alpine meadow	0.76959	2.12827
MD26	Alpine meadow	0.38592	1.81959
WS2	Alpine meadow	0.01909	0.04726
BDQ2	Alpine steppe	0.02383	0.06927
WDL1	Alpine steppe	0.58678	0.754315
Mda	Alpine steppe	2.37557	2.40049
T4	Alpine steppe	0.41743	3.18884
T7	Alpine steppe	3.43939	5.61955
T9	Alpine steppe	0.11116	0.26883
BDQ3	Alpine desert	0.1918	0.0717
BDQ4	Alpine desert	0.07214	0.1
BDQ5	Alpine desert	0.67162	0.4703
C1	Alpine desert	0.02561	0.0592
C3	Alpine desert	0.02266	0.11
WLDb	Alpine desert	0.06828	0.0286
MD7	Alpine desert	0.61451	0.8004
WDL6	Alpine desert	0.03099	0.0282
X2	Alpine desert	0.04517	0.0584
