# Supplementary material for: Methane emissions from thermokarst lakes must emphasize the ice-melting impact on the Tibetan Plateau
Source: Nat Commun. 2025 Mar 11;16:2404. doi: 10.1038/s41467-025-57745-2 (PMC11894136; doi:10.1038/s41467-025-57745-2)
Supplement: Supplementary file 3 — Source Data [file 41467_2025_57745_MOESM3_ESM.zip › 532662_2_data_set_10310598_srdtrt/sourse data/Fig. 2.xlsx]

## Sheet: F2.a
Lake ID	Vegetation types	CH4 flux(g m-2 yr-1)
		Water storage	Ice bubble storage
AD42	Alpine meadow	12.4772	5.31425
AD43	Alpine meadow	18.322	7.80363
AD44	Alpine swamp meadow	37.0556	13.6641
AD45	Alpine swamp meadow	0.354953	0.130887
AD54	Alpine meadow	6.47221	2.75661
ADa	Alpine meadow	8.27992	3.52654
ADb	Alpine meadow	9.9613	4.24267
ADc	Alpine meadow	26.3158	11.2083
ADd	Alpine meadow	39.566	16.8518
ADe	Alpine meadow	0.633344	0.269751
BLH1	Alpine swamp meadow	26.394	9.73264
BLH11	Alpine swamp meadow	16.497	6.0832
BLH12	Alpine swamp meadow	21.2761	7.84543
BLH15	Alpine meadow	32.2567	13.7386
BLH16	Alpine meadow	17.0905	7.2791
BLH2	Alpine swamp meadow	14.7558	5.44113
BLH3	Alpine meadow	14.6945	6.25863
BLH4	Alpine meadow	8.29538	3.53313
BLH5	Alpine meadow	5.84969	2.49147
BLH7	Alpine swamp meadow	10.1042	3.72586
BLH8	Alpine swamp meadow	6.26897	2.31165
BLH9	Alpine meadow	15.9555	6.79568
BLHa	Alpine swamp meadow	1.47492	0.543871
BLHb	Alpine meadow	15.3262	6.52768
BLHc	Alpine meadow	39.8958	16.9922
BLHd	Alpine meadow	0.778432	0.331546
BDQ10	Alpine meadow	0.368546	0.156969
BDQ2	Alpine steppe	0.00934814	0.00382762
BDQ3	Alpine desert	0.0364213	0.0146097
BDQ4	Alpine desert	0.0255143	0.0102345
BDQ5	Alpine desert	0.145978	0.0585559
BDQ6	Alpine meadow	0.999314	0.425623
BDQ7	Alpine meadow	0.39669	0.168956
BDQ8	Alpine swamp meadow	0.649336	0.239439
BDQ9	Alpine meadow	0.744766	0.317207
CMR1	Alpine desert	0.0165642	0.00664439
CMR3	Alpine desert	0.016257	0.00652115
CMR4	Alpine meadow	0.0192359	0.00819286
MD10	Alpine meadow	0.176047	0.074981
MD11	Alpine meadow	0.637072	0.271339
MD26	Alpine meadow	0.352003	0.149923
MD7	Alpine desert	0.183874	0.0737572
MDa	Alpine steppe	0.398116	0.16301
MDb	Alpine steppe	0.0348907	0.0142861
TTH3	Alpine steppe	2.36233	0.967262
TTH4	Alpine steppe	0.511743	0.209534
TTH7	Alpine steppe	2.4102	0.986862
TTH8	Alpine steppe	8.03003	3.28792
TTH9	Alpine steppe	0.0433309	0.017742
TTHa	Alpine steppe	0.0521128	0.0213377
WDL1	Alpine steppe	0.110974	0.0454386
WDL6	Alpine desert	0.00860004	0.00344973
WDLa	Alpine steppe	0.0130486	0.0053428
WDLb	Alpine desert	0.0782858	0.0314027
WS2	Alpine meadow	0.00843998	0.00359471
XSH2	Alpine desert	0.0157255	0.00630797

## Sheet: F2.b
Lake ID	Vegetation types	CH4 flux(g m-2 yr-1)
AD42	Alpine meadow	17.7915
AD43	Alpine meadow	26.1257
AD44	Alpine swamp meadow	50.7197
AD45	Alpine swamp meadow	0.48584
AD54	Alpine meadow	9.22882
ADa	Alpine meadow	11.8065
ADb	Alpine meadow	14.204
ADc	Alpine meadow	37.5241
ADd	Alpine meadow	56.4178
ADe	Alpine meadow	0.903095
BLH1	Alpine swamp meadow	36.1266
BLH11	Alpine swamp meadow	22.5803
BLH12	Alpine swamp meadow	29.1215
BLH15	Alpine meadow	45.9953
BLH16	Alpine meadow	24.3696
BLH2	Alpine swamp meadow	20.1969
BLH3	Alpine meadow	20.9532
BLH4	Alpine meadow	11.8285
BLH5	Alpine meadow	8.34117
BLH7	Alpine swamp meadow	13.83
BLH8	Alpine swamp meadow	8.58061
BLH9	Alpine meadow	22.7511
BLHa	Alpine swamp meadow	2.01879
BLHb	Alpine meadow	21.8539
BLHc	Alpine meadow	56.888
BLHd	Alpine meadow	1.10998
BDQ10	Alpine meadow	0.525516
BDQ2	Alpine steppe	0.0131758
BDQ3	Alpine desert	0.051031
BDQ4	Alpine desert	0.0357489
BDQ5	Alpine desert	0.204533
BDQ6	Alpine meadow	1.42494
BDQ7	Alpine meadow	0.565646
BDQ8	Alpine swamp meadow	0.888775
BDQ9	Alpine meadow	1.06197
CMR1	Alpine desert	0.0232086
CMR3	Alpine desert	0.0227781
CMR4	Alpine meadow	0.0274287
MD10	Alpine meadow	0.251028
MD11	Alpine meadow	0.908411
MD26	Alpine meadow	0.501926
MD7	Alpine desert	0.257631
MDa	Alpine steppe	0.561125
MDb	Alpine steppe	0.0491768
TTH3	Alpine steppe	3.32959
TTH4	Alpine steppe	0.721277
TTH7	Alpine steppe	3.39706
TTH8	Alpine steppe	11.3179
TTH9	Alpine steppe	0.0610729
TTHa	Alpine steppe	0.0734505
WDL1	Alpine steppe	0.156413
WDL6	Alpine desert	0.0120498
WDLa	Alpine steppe	0.0183914
WDLb	Alpine desert	0.109689
WS2	Alpine meadow	0.0120347
XSH2	Alpine desert	0.0220335

## Sheet: F2.c
lable	month	Vegetation types	CH4 flux(g m-2 yr-1)
			Diffusion	Ebullition
AD-1	August	Alpine steppe	0.065149	0.368253
AD-10	August	Alpine steppe	3.05689	17.279
AD-11	August	Alpine steppe	1.74972	9.89023
AD-12	August	Alpine steppe	0.771647	4.36172
AD-13	August	Alpine meadow	0.577036	4.14675
AD-14	August	Alpine meadow	5.49066	39.4575
AD-15	August	Alpine meadow	0.966233	6.94363
AD-16	August	Alpine swamp meadow	2.80967	9.86678
AD-17	August	Alpine swamp meadow	5.60852	19.6955
AD-18	August	Alpine meadow	18.0303	129.571
AD-19	August	Alpine swamp meadow	5.18404	18.2049
AD-2	August	Alpine meadow	0.785201	5.64268
AD-20	August	Alpine meadow	11.0125	79.1392
AD-21	August	Alpine meadow	3.2517	23.3676
AD-22	August	Alpine meadow	4.29103	30.8366
AD-23	August	Alpine swamp meadow	1.72263	6.04938
AD-24	August	Alpine meadow	1.37627	9.89028
AD-25	August	Alpine meadow	2.84889	20.473
AD-26	August	Alpine meadow	8.61124	61.8829
AD-27	August	Alpine swamp meadow	14.4281	50.6673
AD-28	August	Alpine steppe	0.459479	2.59719
AD-29	August	Alpine meadow	13.8158	99.2847
AD-3	August	Alpine meadow	2.04078	14.6656
AD-30	August	Alpine meadow	7.97253	57.2929
AD-31	August	Alpine meadow	0.493296	3.54497
AD-32	August	Alpine meadow	0.320827	2.30556
AD-33	August	Alpine meadow	1.49005	10.7079
AD-34	August	Alpine meadow	1.95902	14.0781
AD-35	August	Alpine meadow	0.49024	3.52301
AD-36	August	Alpine meadow	1.92983	13.8684
AD-37	August	Alpine meadow	14.9206	107.224
AD-38	August	Alpine meadow	11.1178	79.8956
AD-39	August	Alpine meadow	8.13358	58.4502
AD-4	August	Alpine meadow	2.00816	14.4312
AD-40	August	Alpine meadow	11.3571	81.6156
AD-41	August	Alpine meadow	5.55804	39.9417
AD-42	August	Alpine meadow	23.8748	171.571
AD-43	August	Alpine meadow	31.6794	227.658
AD-44	August	Alpine swamp meadow	17.6677	62.0441
AD-45	August	Alpine swamp meadow	5.49984	19.3139
AD-46	August	Alpine meadow	1.6654	11.9681
AD-47	August	Alpine swamp meadow	9.14536	32.1159
AD-48	August	Alpine swamp meadow	12.5512	44.0763
AD-49	August	Alpine meadow	2.2449	16.1325
AD-5	August	Alpine steppe	1.3934	7.87615
AD-50	August	Alpine meadow	0.788687	5.66774
AD-51	August	Alpine swamp meadow	6.84196	24.027
AD-52	August	Alpine swamp meadow	3.54556	12.451
AD-53	August	Alpine swamp meadow	1.9078	6.69965
AD-54	August	Alpine meadow	3.97267	28.5487
AD-55	August	Alpine swamp meadow	3.40606	11.9611
AD-56	August	Alpine meadow	2.50338	17.99
AD-6	August	Alpine steppe	0.232478	1.31408
AD-7	August	Alpine steppe	0.182946	1.0341
AD-8	August	Alpine steppe	2.35367	13.3041
AD-9	August	Alpine steppe	0.17596	0.994612
BLH-1	May	Alpine swamp meadow	33.5559	117.839
BLH-1	June	Alpine swamp meadow	13.7969	48.4507
BLH-1	June	Alpine swamp meadow	30.1076	105.73
BLH-1	July	Alpine swamp meadow	6.75749	23.7304
BLH-1	August	Alpine swamp meadow	22.2941	78.2907
BLH-1	September	Alpine swamp meadow	5.9336	20.8371
BLH-1	October	Alpine swamp meadow	21.0155	73.8004
BLH-10	June	Alpine meadow	0.0778899	0.559739
BLH-11	May	Alpine swamp meadow	47.9517	168.393
BLH-11	June	Alpine swamp meadow	44.1974	155.209
BLH-11	June	Alpine swamp meadow	50.751	178.223
BLH-11	July	Alpine swamp meadow	12.2943	43.1741
BLH-11	August	Alpine swamp meadow	9.655	33.9056
BLH-11	September	Alpine swamp meadow	8.5765	30.1183
BLH-11	October	Alpine swamp meadow	3.73313	13.1097
BLH-12	May	Alpine swamp meadow	23.9096	83.9637
BLH-12	June	Alpine swamp meadow	31.9631	112.245
BLH-12	June	Alpine swamp meadow	71.4995	251.086
BLH-12	July	Alpine swamp meadow	7.86962	27.6359
BLH-12	August	Alpine swamp meadow	13.495	47.3906
BLH-12	September	Alpine swamp meadow	4.16658	14.6319
BLH-12	October	Alpine swamp meadow	2.14103	7.51871
BLH-13	June	Alpine meadow	1.39466	10.0224
BLH-13	June	Alpine meadow	2.55443	18.3569
BLH-13	July	Alpine meadow	0.817756	5.87663
BLH-13	August	Alpine meadow	1.68452	12.1054
BLH-13	October	Alpine meadow	0.459797	3.30424
BLH-14	May	Alpine meadow	58.8116	422.637
BLH-14	June	Alpine meadow	19.7164	141.688
BLH-14	June	Alpine meadow	39.6578	284.993
BLH-14	July	Alpine meadow	9.8482	70.772
BLH-14	August	Alpine meadow	26.5595	190.864
BLH-14	September	Alpine meadow	4.19129	30.1198
BLH-15	May	Alpine meadow	4.40319	31.6426
BLH-15	June	Alpine meadow	13.0666	93.9005
BLH-15	July	Alpine meadow	13.0199	93.5648
BLH-15	August	Alpine meadow	6.00321	43.1408
BLH-15	September	Alpine meadow	1.42091	10.2111
BLH-15	October	Alpine meadow	3.41878	24.5683
BLH-16	May	Alpine meadow	13.3844	96.1842
BLH-16	June	Alpine meadow	8.2065	58.9743
BLH-16	June	Alpine meadow	42.8655	308.044
BLH-16	July	Alpine meadow	12.7235	91.4349
BLH-16	August	Alpine meadow	20.8478	149.818
BLH-16	September	Alpine meadow	11.0055	79.089
BLH-16	October	Alpine meadow	4.91714	35.336
BLH-17	June	Alpine meadow	7.54186	54.198
BLH-17	June	Alpine meadow	38.6142	277.493
BLH-17	July	Alpine meadow	9.71395	69.8073
BLH-17	August	Alpine meadow	25.2393	181.377
BLH-17	September	Alpine meadow	5.29432	38.0465
BLH-17	October	Alpine meadow	47.7851	343.397
BLH-18	May	Alpine swamp meadow	55.7808	195.887
BLH-18	June	Alpine swamp meadow	27.8797	97.9058
BLH-18	July	Alpine swamp meadow	9.51761	33.4232
BLH-18	August	Alpine swamp meadow	26.4039	92.723
BLH-18	October	Alpine swamp meadow	12.8324	45.0636
BLH-2	June	Alpine swamp meadow	13.3006	46.7079
BLH-2	June	Alpine swamp meadow	4.36155	15.3165
BLH-2	July	Alpine swamp meadow	7.66759	26.9264
BLH-2	August	Alpine swamp meadow	8.36893	29.3893
BLH-2	September	Alpine swamp meadow	4.73172	16.6165
BLH-2	October	Alpine swamp meadow	1.73006	6.07549
BLH-3	May	Alpine meadow	5.14416	36.9674
BLH-3	June	Alpine meadow	6.69286	48.0968
BLH-3	June	Alpine meadow	11.7186	84.213
BLH-3	July	Alpine meadow	37.391	268.702
BLH-3	August	Alpine meadow	10.4025	74.7556
BLH-3	September	Alpine meadow	4.96227	35.6603
BLH-3	October	Alpine meadow	2.83891	20.4013
BLH-4	May	Alpine meadow	3.40784	24.4897
BLH-4	June	Alpine meadow	3.01295	21.6519
BLH-4	June	Alpine meadow	16.5281	118.775
BLH-4	July	Alpine meadow	3.72831	26.7927
BLH-4	August	Alpine meadow	7.80231	56.0696
BLH-4	September	Alpine meadow	3.40152	24.4443
BLH-4	October	Alpine meadow	3.70884	26.6528
BLH-5	May	Alpine meadow	4.56926	32.836
BLH-5	June	Alpine meadow	1.8741	13.4678
BLH-5	June	Alpine meadow	7.78781	55.9654
BLH-5	July	Alpine meadow	2.26906	16.3062
BLH-5	August	Alpine meadow	4.29211	30.8443
BLH-5	September	Alpine meadow	0.915769	6.58098
BLH-5	October	Alpine meadow	1.43669	10.3245
BLH-6	June	Alpine meadow	0.0799276	0.574383
BLH-7	May	Alpine swamp meadow	16.4693	57.8355
BLH-7	June	Alpine swamp meadow	10.4126	36.566
BLH-7	June	Alpine swamp meadow	11.9467	41.9535
BLH-7	July	Alpine swamp meadow	3.21721	11.2979
BLH-7	August	Alpine swamp meadow	12.9244	45.3869
BLH-7	September	Alpine swamp meadow	5.06635	17.7916
BLH-7	October	Alpine swamp meadow	7.72331	27.1221
BLH-8	June	Alpine swamp meadow	3.92398	13.7799
BLH-8	July	Alpine swamp meadow	3.36459	11.8155
BLH-8	August	Alpine swamp meadow	7.00714	24.6071
BLH-8	August	Alpine swamp meadow	8.93311	31.3706
BLH-8	September	Alpine swamp meadow	1.39578	4.90158
BLH-8	October	Alpine swamp meadow	2.95097	10.363
BLH-9	June	Alpine meadow	2.29905	16.5216
BDQ-1	July	Alpine steppe	0.0429663	0.242866
BDQ-10	August	Alpine meadow	3.04135	21.856
BDQ-2	July	Alpine steppe	0.0415967	0.235124
BDQ-3	July	Alpine desert	0.323258	1.63937
BDQ-4	August	Alpine desert	0.138757	0.70369
BDQ-5	August	Alpine desert	1.32667	6.72808
BDQ-6	August	Alpine meadow	1.11973	8.04668
BDQ-7	August	Alpine meadow	1.65593	11.9
BDQ-8	August	Alpine swamp meadow	3.19318	11.2135
BDQ-9	August	Alpine meadow	1.52879	10.9864
C-1	May	Alpine desert	0.0285883	0.144982
C-1	June	Alpine desert	0.226654	1.14945
C-1	July	Alpine desert	0.159851	0.81067
C-1	August	Alpine desert	0.311925	1.5819
C-1	October	Alpine desert	0.12734	0.64579
C-3	May	Alpine desert	0.0376549	0.190963
C-3	June	Alpine desert	0.155093	0.786536
C-3	July	Alpine desert	0.135544	0.687398
C-3	August	Alpine desert	0.220939	1.12047
C-3	October	Alpine desert	0.101729	0.515908
C-4	May	Alpine meadow	0.0752622	0.540856
C-4	July	Alpine meadow	2.47795	17.8073
C-4	August	Alpine meadow	2.59037	18.6152
C-4	October	Alpine meadow	0.29174	2.09653
MD-1	July	Alpine meadow	1.2636	9.08058
MD-10	July	Alpine meadow	0.983198	7.06555
MD-11	July	Alpine meadow	4.05466	29.1379
MD-12	July	Alpine meadow	1.81015	13.0083
MD-13	July	Alpine steppe	0.178602	1.00954
MD-14	July	Alpine steppe	0.665428	3.76131
MD-15	July	Alpine steppe	0.194035	1.09678
MD-17	July	Alpine meadow	7.22691	51.9347
MD-18	July	Alpine meadow	7.45565	53.5785
MD-19	July	Alpine meadow	3.83613	27.5675
MD-2	July	Alpine swamp meadow	0.659386	2.31558
MD-20	July	Alpine meadow	9.72651	69.8975
MD-21	July	Alpine steppe	7.7099	43.58
MD-22	July	Alpine steppe	6.92203	39.1266
MD-23	July	Alpine steppe	4.54989	25.7181
MD-24	July	Alpine steppe	2.30017	13.0017
MD-25	July	Alpine steppe	1.12648	6.36738
MD-26	July	Alpine steppe	0.821301	4.64238
MD-27	July	Alpine swamp meadow	9.06191	31.8229
MD-28	July	Alpine swamp meadow	3.26843	11.4778
MD-29	July	Alpine swamp meadow	2.89967	10.1828
MD-3	July	Alpine meadow	3.49961	25.1492
MD-30	July	Alpine swamp meadow	3.74818	13.1625
MD-31	July	Alpine meadow	2.3075	16.5823
MD-32	July	Alpine steppe	0.938652	5.3057
MD-33	July	Alpine swamp meadow	13.585	47.7068
MD-34	July	Alpine swamp meadow	3.33129	11.6986
MD-35	July	Alpine meadow	2.64416	19.0017
MD-36	July	Alpine meadow	12.5923	90.4922
MD-37	July	Alpine meadow	5.98265	42.9931
MD-38	July	Alpine swamp meadow	4.60077	16.1566
MD-39	July	Alpine swamp meadow	2.49603	8.76537
MD-4	July	Alpine meadow	0.0979092	0.703604
MD-40	July	Alpine swamp meadow	3.64402	12.7968
MD-41	July	Alpine swamp meadow	5.6349	19.7882
MD-42	July	Alpine swamp meadow	2.51766	8.8413
MD-43	July	Alpine swamp meadow	2.06057	7.23614
MD-44	July	Alpine meadow	0.517206	3.7168
MD-45	July	Alpine meadow	0.689783	4.95698
MD-46	July	Alpine swamp meadow	1.21866	4.27959
MD-47	July	Alpine swamp meadow	0.696579	2.44619
MD-48	July	Alpine meadow	0.325616	2.33997
MD-49	July	Alpine swamp meadow	2.09925	7.37199
MD-5	July	Alpine meadow	8.37898	60.2138
MD-50	July	Alpine swamp meadow	4.93908	17.3447
MD-6	July	Alpine meadow	0.214049	1.53822
MD-7	July	Alpine desert	1.25325	6.35573
MD-8	July	Alpine desert	0.419999	2.12998
MD-9	July	Alpine desert	0.963643	4.88702
T-1	May	Alpine steppe	0.206875	1.16936
T-1	June	Alpine steppe	0.169756	0.959541
T-1	July	Alpine steppe	0.677167	3.82767
T-1	August	Alpine steppe	0.556181	3.1438
T-1	September	Alpine steppe	0.578261	3.2686
T-1	October	Alpine steppe	0.0933184	0.52748
T-2	August	Alpine steppe	0.0720109	0.40704
T-2	September	Alpine steppe	0.0827177	0.46756
T-3	May	Alpine steppe	3.11794	17.6241
T-3	June	Alpine steppe	7.80162	44.0985
T-3	July	Alpine steppe	13.8349	78.2014
T-3	August	Alpine steppe	9.11197	51.5052
T-3	September	Alpine steppe	1.40308	7.93087
T-3	October	Alpine steppe	3.21899	18.1952
T-4	May	Alpine steppe	0.49102	2.77548
T-4	June	Alpine steppe	2.07541	11.7312
T-4	July	Alpine steppe	2.62678	14.8478
T-4	August	Alpine steppe	0.447065	2.52703
T-4	September	Alpine steppe	0.029829	0.168607
T-4	October	Alpine steppe	1.00741	5.69433
T-5	May	Alpine steppe	0.740256	4.18428
T-5	June	Alpine steppe	1.35298	7.6477
T-5	July	Alpine steppe	1.61432	9.12493
T-5	August	Alpine steppe	0.447065	2.52703
T-5	September	Alpine steppe	0.0487689	0.275665
T-5	October	Alpine steppe	1.03706	5.86195
T-6	August	Alpine steppe	0.313855	1.77406
T-6	September	Alpine steppe	0.0499181	0.282161
T-6	October	Alpine steppe	0.10496	0.593282
T-7	May	Alpine steppe	1.74286	9.85146
T-7	June	Alpine steppe	12.2451	69.2153
T-7	July	Alpine steppe	4.68457	26.4794
T-7	August	Alpine steppe	9.68164	54.7253
T-7	September	Alpine steppe	4.13407	23.3677
T-7	October	Alpine steppe	3.7501	21.1973
T-8	May	Alpine steppe	1.57972	8.9293
T-8	June	Alpine steppe	4.18453	23.6529
T-8	August	Alpine steppe	7.45005	42.1112
T-8	October	Alpine steppe	0.649787	3.67291
T-9	May	Alpine steppe	0.1234	0.697516
T-9	June	Alpine steppe	0.156263	0.883271
T-9	July	Alpine steppe	0.390938	2.20977
T-9	August	Alpine steppe	0.228043	1.28901
T-9	October	Alpine steppe	0.0614897	0.347569
WDL-1	June	Alpine steppe	1.8106	10.2344
WDL-6	May	Alpine desert	0.11305	0.573319
WDL-6	June	Alpine desert	0.106953	0.5424
WDL-6	July	Alpine desert	0.0830946	0.421406
WDL-6	August	Alpine desert	0.0691244	0.350557
WDL-6	October	Alpine desert	0.034562	0.175278
WDL-8	May	Alpine meadow	2.19535	15.7765
WDL-8	June	Alpine meadow	5.69801	40.9475
WDL-8	July	Alpine meadow	6.62535	47.6117
WDL-8	August	Alpine meadow	2.42223	17.4069
WDL-8	October	Alpine meadow	4.58822	32.9722
WS-1	June	Alpine meadow	0.0346874	0.249274
WS-1	July	Alpine meadow	0.115969	0.833384
WS-1	September	Alpine meadow	0.0709849	0.510118
WS-2	May	Alpine meadow	0.0692216	0.497446
WS-2	June	Alpine meadow	0.474218	3.40787
WS-2	July	Alpine meadow	0.178371	1.28183
WS-2	August	Alpine meadow	0.232339	1.66965
WS-2	September	Alpine meadow	0.0465652	0.334631
WS-2	October	Alpine meadow	0.0538099	0.386694
WS-3	May	Alpine meadow	0.0894678	0.642941
WS-3	June	Alpine meadow	0.101685	0.730737
WS-3	July	Alpine meadow	0.176776	1.27036
WS-3	August	Alpine meadow	0.240254	1.72653
WS-3	September	Alpine meadow	0.059528	0.427786
WS-4	May	Alpine meadow	0.911117	6.54755
WS-4	June	Alpine meadow	2.02985	14.5871
WS-4	July	Alpine meadow	1.24537	8.94961
WS-4	August	Alpine meadow	1.38549	9.95653
WS-4	September	Alpine meadow	0.301678	2.16795
WS-4	October	Alpine meadow	0.736538	5.29298
WYK-2	May	Alpine meadow	0.0992505	0.713243
WYK-2	June	Alpine meadow	0.323697	2.32618
WYK-2	July	Alpine meadow	0.281409	2.02229
WYK-2	August	Alpine meadow	0.771056	5.54103
WYK-2	September	Alpine meadow	0.112364	0.807483
WYK-2	October	Alpine meadow	0.167004	1.20014
WYK-3	May	Alpine meadow	0.0164721	0.118373
WYK-3	June	Alpine meadow	0.127261	0.914537
WYK-3	July	Alpine meadow	0.312306	2.24432
WYK-3	August	Alpine meadow	0.305761	2.19729
WYK-3	September	Alpine meadow	0.200054	1.43764
WYK-3	October	Alpine meadow	0.0996936	0.716427
X-2	May	Alpine desert	0.0822041	0.416889
X-2	June	Alpine desert	0.112161	0.568813
X-2	July	Alpine desert	0.14239	0.722115
X-2	August	Alpine desert	0.240797	1.22118
X-2	September	Alpine desert	0.498611	2.52865
X-2	October	Alpine desert	0.146543	0.743176
X-6	May	Alpine desert	0.0467811	0.237246
X-6	June	Alpine desert	0.248476	1.26012
X-6	July	Alpine desert	0.0375374	0.190367
X-6	August	Alpine desert	0.0246092	0.124803
X-6	September	Alpine desert	0.0471906	0.239322
X-7	July	Alpine steppe	0.0690448	0.390274
X-7	August	Alpine steppe	0.0746531	0.421975
X-7	September	Alpine steppe	0.0143616	0.0811784
X-8	May	Alpine desert	0.0615218	0.312001
X-8	June	Alpine desert	0.243513	1.23495
X-8	July	Alpine desert	0.0742925	0.376767
X-8	August	Alpine desert	0.0707091	0.358594
X-8	October	Alpine desert	0.0438075	0.222165
Y-1	May	Alpine steppe	19.4279	109.816
Y-1	June	Alpine steppe	0.451936	2.55456
Y-1	July	Alpine steppe	0.382859	2.1641
Y-1	August	Alpine steppe	0.407563	2.30374
Y-1	September	Alpine steppe	0.153398	0.867076
Y-1	October	Alpine steppe	0.376042	2.12557
Y-2	May	Alpine steppe	7.63078	43.1328
Y-2	June	Alpine steppe	0.194611	1.10004
Y-2	July	Alpine steppe	0.132043	0.74637
Y-2	August	Alpine steppe	0.143219	0.809542
Y-2	September	Alpine steppe	0.245857	1.3897
Y-2	October	Alpine steppe	0.0541078	0.305843
Y-4	May	Alpine desert	1.23569	6.26666
Y-4	September	Alpine desert	0.0587882	0.298138
Y-5	May	Alpine steppe	0.680496	3.84649
Y-5	June	Alpine steppe	1.9526	11.037
Y-5	July	Alpine steppe	3.49458	19.753
Y-5	August	Alpine steppe	3.81552	21.5671
Y-5	October	Alpine steppe	1.92501	10.8811

## Sheet: F2.d
Lake name	month	Vegetation types	CH4 flux(g m-2 yr-1)
AD-1	August	Alpine steppe	0.433402
AD-10	August	Alpine steppe	20.3359
AD-11	August	Alpine steppe	11.6399
AD-12	August	Alpine steppe	5.13336
AD-13	August	Alpine meadow	4.72378
AD-14	August	Alpine meadow	44.9481
AD-15	August	Alpine meadow	7.90986
AD-16	August	Alpine swamp meadow	12.6765
AD-17	August	Alpine swamp meadow	25.304
AD-18	August	Alpine meadow	147.601
AD-19	August	Alpine swamp meadow	23.3889
AD-2	August	Alpine meadow	6.42788
AD-20	August	Alpine meadow	90.1517
AD-21	August	Alpine meadow	26.6193
AD-22	August	Alpine meadow	35.1276
AD-23	August	Alpine swamp meadow	7.77201
AD-24	August	Alpine meadow	11.2665
AD-25	August	Alpine meadow	23.3219
AD-26	August	Alpine meadow	70.4941
AD-27	August	Alpine swamp meadow	65.0953
AD-28	August	Alpine steppe	3.05667
AD-29	August	Alpine meadow	113.101
AD-3	August	Alpine meadow	16.7064
AD-30	August	Alpine meadow	65.2655
AD-31	August	Alpine meadow	4.03826
AD-32	August	Alpine meadow	2.62639
AD-33	August	Alpine meadow	12.198
AD-34	August	Alpine meadow	16.0371
AD-35	August	Alpine meadow	4.01325
AD-36	August	Alpine meadow	15.7982
AD-37	August	Alpine meadow	122.144
AD-38	August	Alpine meadow	91.0134
AD-39	August	Alpine meadow	66.5838
AD-4	August	Alpine meadow	16.4394
AD-40	August	Alpine meadow	92.9727
AD-41	August	Alpine meadow	45.4997
AD-42	August	Alpine meadow	195.446
AD-43	August	Alpine meadow	259.337
AD-44	August	Alpine swamp meadow	79.7119
AD-45	August	Alpine swamp meadow	24.8137
AD-46	August	Alpine meadow	13.6335
AD-47	August	Alpine swamp meadow	41.2613
AD-48	August	Alpine swamp meadow	56.6275
AD-49	August	Alpine meadow	18.3774
AD-5	August	Alpine steppe	9.26954
AD-50	August	Alpine meadow	6.45642
AD-51	August	Alpine swamp meadow	30.869
AD-52	August	Alpine swamp meadow	15.9966
AD-53	August	Alpine swamp meadow	8.60745
AD-54	August	Alpine meadow	32.5214
AD-55	August	Alpine swamp meadow	15.3672
AD-56	August	Alpine meadow	20.4934
AD-6	August	Alpine steppe	1.54656
AD-7	August	Alpine steppe	1.21705
AD-8	August	Alpine steppe	15.6577
AD-9	August	Alpine steppe	1.17057
BLH-1	May	Alpine swamp meadow	151.395
BLH-1	June	Alpine swamp meadow	62.2476
BLH-1	June	Alpine swamp meadow	135.837
BLH-1	July	Alpine swamp meadow	30.4879
BLH-1	August	Alpine swamp meadow	100.585
BLH-1	September	Alpine swamp meadow	26.7707
BLH-1	October	Alpine swamp meadow	94.8159
BLH-10	June	Alpine meadow	0.637629
BLH-11	May	Alpine swamp meadow	216.344
BLH-11	June	Alpine swamp meadow	199.406
BLH-11	June	Alpine swamp meadow	228.974
BLH-11	July	Alpine swamp meadow	55.4684
BLH-11	August	Alpine swamp meadow	43.5606
BLH-11	September	Alpine swamp meadow	38.6948
BLH-11	October	Alpine swamp meadow	16.8428
BLH-12	May	Alpine swamp meadow	107.873
BLH-12	June	Alpine swamp meadow	144.208
BLH-12	June	Alpine swamp meadow	322.586
BLH-12	July	Alpine swamp meadow	35.5055
BLH-12	August	Alpine swamp meadow	60.8856
BLH-12	September	Alpine swamp meadow	18.7984
BLH-12	October	Alpine swamp meadow	9.65974
BLH-13	June	Alpine meadow	11.4171
BLH-13	June	Alpine meadow	20.9113
BLH-13	July	Alpine meadow	6.69439
BLH-13	August	Alpine meadow	13.7899
BLH-13	October	Alpine meadow	3.76403
BLH-14	May	Alpine meadow	481.449
BLH-14	June	Alpine meadow	161.404
BLH-14	June	Alpine meadow	324.65
BLH-14	July	Alpine meadow	80.6202
BLH-14	August	Alpine meadow	217.423
BLH-14	September	Alpine meadow	34.3111
BLH-15	May	Alpine meadow	36.0458
BLH-15	June	Alpine meadow	106.967
BLH-15	July	Alpine meadow	106.585
BLH-15	August	Alpine meadow	49.1441
BLH-15	September	Alpine meadow	11.632
BLH-15	October	Alpine meadow	27.9871
BLH-16	May	Alpine meadow	109.569
BLH-16	June	Alpine meadow	67.1808
BLH-16	June	Alpine meadow	350.909
BLH-16	July	Alpine meadow	104.158
BLH-16	August	Alpine meadow	170.666
BLH-16	September	Alpine meadow	90.0945
BLH-16	October	Alpine meadow	40.2531
BLH-17	June	Alpine meadow	61.7399
BLH-17	June	Alpine meadow	316.107
BLH-17	July	Alpine meadow	79.5212
BLH-17	August	Alpine meadow	206.616
BLH-17	September	Alpine meadow	43.3408
BLH-17	October	Alpine meadow	391.183
BLH-18	May	Alpine swamp meadow	251.667
BLH-18	June	Alpine swamp meadow	125.786
BLH-18	July	Alpine swamp meadow	42.9408
BLH-18	August	Alpine swamp meadow	119.127
BLH-18	October	Alpine swamp meadow	57.896
BLH-2	June	Alpine swamp meadow	60.0085
BLH-2	June	Alpine swamp meadow	19.6781
BLH-2	July	Alpine swamp meadow	34.594
BLH-2	August	Alpine swamp meadow	37.7583
BLH-2	September	Alpine swamp meadow	21.3482
BLH-2	October	Alpine swamp meadow	7.80555
BLH-3	May	Alpine meadow	42.1116
BLH-3	June	Alpine meadow	54.7897
BLH-3	June	Alpine meadow	95.9316
BLH-3	July	Alpine meadow	306.093
BLH-3	August	Alpine meadow	85.1582
BLH-3	September	Alpine meadow	40.6226
BLH-3	October	Alpine meadow	23.2402
BLH-4	May	Alpine meadow	27.8976
BLH-4	June	Alpine meadow	24.6649
BLH-4	June	Alpine meadow	135.304
BLH-4	July	Alpine meadow	30.521
BLH-4	August	Alpine meadow	63.8719
BLH-4	September	Alpine meadow	27.8458
BLH-4	October	Alpine meadow	30.3617
BLH-5	May	Alpine meadow	37.4053
BLH-5	June	Alpine meadow	15.3419
BLH-5	June	Alpine meadow	63.7533
BLH-5	July	Alpine meadow	18.5752
BLH-5	August	Alpine meadow	35.1364
BLH-5	September	Alpine meadow	7.49675
BLH-5	October	Alpine meadow	11.7612
BLH-6	June	Alpine meadow	0.65431
BLH-7	May	Alpine swamp meadow	74.3048
BLH-7	June	Alpine swamp meadow	46.9785
BLH-7	June	Alpine swamp meadow	53.9003
BLH-7	July	Alpine swamp meadow	14.5151
BLH-7	August	Alpine swamp meadow	58.3113
BLH-7	September	Alpine swamp meadow	22.858
BLH-7	October	Alpine swamp meadow	34.8454
BLH-8	June	Alpine swamp meadow	17.7039
BLH-8	June	Alpine swamp meadow	31.6143
BLH-8	July	Alpine swamp meadow	15.1801
BLH-8	August	Alpine swamp meadow	40.3037
BLH-8	September	Alpine swamp meadow	6.29736
BLH-8	October	Alpine swamp meadow	13.3139
BLH-9	June	Alpine meadow	18.8207
BDQ-1	July	Alpine steppe	0.285832
BDQ-10	August	Alpine meadow	24.8973
BDQ-2	July	Alpine steppe	0.276721
BDQ-3	July	Alpine desert	1.96263
BDQ-4	August	Alpine desert	0.842447
BDQ-5	August	Alpine desert	8.05476
BDQ-6	August	Alpine meadow	9.16641
BDQ-7	August	Alpine meadow	13.5559
BDQ-8	August	Alpine swamp meadow	14.4067
BDQ-9	August	Alpine meadow	12.5152
C-1	May	Alpine desert	0.173571
C-1	June	Alpine desert	1.3761
C-1	July	Alpine desert	0.970521
C-1	August	Alpine desert	1.89382
C-1	October	Alpine desert	0.773129
C-3	May	Alpine desert	0.228618
C-3	June	Alpine desert	0.941629
C-3	July	Alpine desert	0.822943
C-3	August	Alpine desert	1.34141
C-3	October	Alpine desert	0.617636
C-4	May	Alpine meadow	0.616118
C-4	July	Alpine meadow	20.2852
C-4	August	Alpine meadow	21.2055
C-4	October	Alpine meadow	2.38826
MD-1	July	Alpine meadow	10.3442
MD-10	July	Alpine meadow	8.04874
MD-11	July	Alpine meadow	33.1926
MD-12	July	Alpine meadow	14.8184
MD-13	July	Alpine steppe	1.18814
MD-14	July	Alpine steppe	4.42674
MD-15	July	Alpine steppe	1.29081
MD-17	July	Alpine meadow	59.1616
MD-18	July	Alpine meadow	61.0342
MD-19	July	Alpine meadow	31.4037
MD-2	July	Alpine swamp meadow	2.97497
MD-20	July	Alpine meadow	79.624
MD-21	July	Alpine steppe	51.2899
MD-22	July	Alpine steppe	46.0486
MD-23	July	Alpine steppe	30.268
MD-24	July	Alpine steppe	15.3018
MD-25	July	Alpine steppe	7.49386
MD-26	July	Alpine steppe	5.46368
MD-27	July	Alpine swamp meadow	40.8848
MD-28	July	Alpine swamp meadow	14.7462
MD-29	July	Alpine swamp meadow	13.0825
MD-3	July	Alpine meadow	28.6488
MD-30	July	Alpine swamp meadow	16.9107
MD-31	July	Alpine meadow	18.8898
MD-32	July	Alpine steppe	6.24436
MD-33	July	Alpine swamp meadow	61.2918
MD-34	July	Alpine swamp meadow	15.0299
MD-35	July	Alpine meadow	21.6459
MD-36	July	Alpine meadow	103.085
MD-37	July	Alpine meadow	48.9757
MD-38	July	Alpine swamp meadow	20.7574
MD-39	July	Alpine swamp meadow	11.2614
MD-4	July	Alpine meadow	0.801513
MD-40	July	Alpine swamp meadow	16.4408
MD-41	July	Alpine swamp meadow	25.4231
MD-42	July	Alpine swamp meadow	11.359
MD-43	July	Alpine swamp meadow	9.29671
MD-44	July	Alpine meadow	4.234
MD-45	July	Alpine meadow	5.64676
MD-46	July	Alpine swamp meadow	5.49824
MD-47	July	Alpine swamp meadow	3.14277
MD-48	July	Alpine meadow	2.66558
MD-49	July	Alpine swamp meadow	9.47125
MD-5	July	Alpine meadow	68.5928
MD-50	July	Alpine swamp meadow	22.2837
MD-6	July	Alpine meadow	1.75227
MD-7	July	Alpine desert	7.60899
MD-8	July	Alpine desert	2.54998
MD-9	July	Alpine desert	5.85066
T-1	May	Alpine steppe	1.37623
T-1	June	Alpine steppe	1.1293
T-1	July	Alpine steppe	4.50483
T-1	August	Alpine steppe	3.69998
T-1	September	Alpine steppe	3.84686
T-1	October	Alpine steppe	0.620798
T-2	August	Alpine steppe	0.47905
T-2	September	Alpine steppe	0.550278
T-3	May	Alpine steppe	20.742
T-3	June	Alpine steppe	51.9001
T-3	July	Alpine steppe	92.0363
T-3	August	Alpine steppe	60.6172
T-3	September	Alpine steppe	9.33395
T-3	October	Alpine steppe	21.4142
T-4	May	Alpine steppe	3.2665
T-4	June	Alpine steppe	13.8066
T-4	July	Alpine steppe	17.4746
T-4	August	Alpine steppe	2.97409
T-4	September	Alpine steppe	0.198436
T-4	October	Alpine steppe	6.70174
T-5	May	Alpine steppe	4.92453
T-5	June	Alpine steppe	9.00069
T-5	July	Alpine steppe	10.7393
T-5	August	Alpine steppe	2.97409
T-5	September	Alpine steppe	0.324434
T-5	October	Alpine steppe	6.89901
T-6	August	Alpine steppe	2.08791
T-6	September	Alpine steppe	0.332079
T-6	October	Alpine steppe	0.698241
T-7	May	Alpine steppe	11.5943
T-7	June	Alpine steppe	81.4604
T-7	July	Alpine steppe	31.164
T-7	August	Alpine steppe	64.4069
T-7	September	Alpine steppe	27.5018
T-7	October	Alpine steppe	24.9474
T-8	May	Alpine steppe	10.509
T-8	June	Alpine steppe	27.8375
T-8	August	Alpine steppe	49.5613
T-8	October	Alpine steppe	4.32269
T-9	May	Alpine steppe	0.820916
T-9	June	Alpine steppe	1.03953
T-9	July	Alpine steppe	2.6007
T-9	August	Alpine steppe	1.51705
T-9	October	Alpine steppe	0.409058
WDL-1	June	Alpine steppe	12.045
WDL-6	May	Alpine desert	0.686368
WDL-6	June	Alpine desert	0.649353
WDL-6	July	Alpine desert	0.5045
WDL-6	August	Alpine desert	0.419681
WDL-6	October	Alpine desert	0.20984
WDL-8	May	Alpine meadow	17.9718
WDL-8	June	Alpine meadow	46.6455
WDL-8	July	Alpine meadow	54.237
WDL-8	August	Alpine meadow	19.8291
WDL-8	October	Alpine meadow	37.5605
WS-1	June	Alpine meadow	0.283961
WS-1	July	Alpine meadow	0.949352
WS-1	September	Alpine meadow	0.581103
WS-2	May	Alpine meadow	0.566668
WS-2	June	Alpine meadow	3.88208
WS-2	July	Alpine meadow	1.4602
WS-2	August	Alpine meadow	1.90199
WS-2	September	Alpine meadow	0.381196
WS-2	October	Alpine meadow	0.440503
WS-3	May	Alpine meadow	0.732409
WS-3	June	Alpine meadow	0.832422
WS-3	July	Alpine meadow	1.44714
WS-3	August	Alpine meadow	1.96679
WS-3	September	Alpine meadow	0.487314
WS-4	May	Alpine meadow	7.45867
WS-4	June	Alpine meadow	16.617
WS-4	July	Alpine meadow	10.195
WS-4	August	Alpine meadow	11.342
WS-4	September	Alpine meadow	2.46963
WS-4	October	Alpine meadow	6.02952
WYK-2	May	Alpine meadow	0.812493
WYK-2	June	Alpine meadow	2.64988
WYK-2	July	Alpine meadow	2.3037
WYK-2	August	Alpine meadow	6.31209
WYK-2	September	Alpine meadow	0.919847
WYK-2	October	Alpine meadow	1.36715
WYK-3	May	Alpine meadow	0.134846
WYK-3	June	Alpine meadow	1.0418
WYK-3	July	Alpine meadow	2.55663
WYK-3	August	Alpine meadow	2.50305
WYK-3	September	Alpine meadow	1.6377
WYK-3	October	Alpine meadow	0.816121
X-2	May	Alpine desert	0.499093
X-2	June	Alpine desert	0.680975
X-2	July	Alpine desert	0.864504
X-2	August	Alpine desert	1.46197
X-2	September	Alpine desert	3.02726
X-2	October	Alpine desert	0.889719
X-6	May	Alpine desert	0.284027
X-6	June	Alpine desert	1.5086
X-6	July	Alpine desert	0.227904
X-6	August	Alpine desert	0.149412
X-6	September	Alpine desert	0.286513
X-7	July	Alpine steppe	0.459319
X-7	August	Alpine steppe	0.496628
X-7	September	Alpine steppe	0.09554
X-8	May	Alpine desert	0.373523
X-8	June	Alpine desert	1.47846
X-8	July	Alpine desert	0.451059
X-8	August	Alpine desert	0.429303
X-8	October	Alpine desert	0.265973
Y-1	May	Alpine steppe	129.243
Y-1	June	Alpine steppe	3.00649
Y-1	July	Alpine steppe	2.54696
Y-1	August	Alpine steppe	2.7113
Y-1	September	Alpine steppe	1.02047
Y-1	October	Alpine steppe	2.50161
Y-2	May	Alpine steppe	50.7635
Y-2	June	Alpine steppe	1.29465
Y-2	July	Alpine steppe	0.878414
Y-2	August	Alpine steppe	0.952761
Y-2	September	Alpine steppe	1.63556
Y-2	October	Alpine steppe	0.359951
Y-4	May	Alpine desert	7.50235
Y-4	September	Alpine desert	0.356927
Y-5	May	Alpine steppe	4.52698
Y-5	June	Alpine steppe	12.9896
Y-5	July	Alpine steppe	23.2476
Y-5	August	Alpine steppe	25.3827
Y-5	October	Alpine steppe	12.8061

## Sheet: F2.e
Vegetation types	CH4 emissions(Gg C yr-1)							Vegetation types	CH4 emissions proportions(%)
	Water storage	Ice bubble storage	Diffusion	Bubble	Total				Water storage	Ice bubble storage	Diffusion	Bubble
Alpine swamp meadow	1.29048	0.475857	1.12682	3.95707	6.85023			Alpine swamp meadow	0.188385	0.0694658	0.164494	0.577656
Alpine meadow	6.07837	2.58887	5.22145	37.5229	51.4116			Alpine meadow	0.11823	0.0503558	0.101562	0.729853
Alpine steppe	0.51764	0.211949	0.849518	4.80188	6.38099			Alpine steppe	0.0811222	0.0332157	0.133133	0.752529
Alpine desert	0.0298619	0.0119785	0.125766	0.63781	0.805417			Alpine desert	0.0370764	0.0148724	0.15615	0.791901
