# Supplementary material for: Methane emissions from thermokarst lakes must emphasize the ice-melting impact on the Tibetan Plateau
Source: Nat Commun. 2025 Mar 11;16:2404. doi: 10.1038/s41467-025-57745-2 (PMC11894136; doi:10.1038/s41467-025-57745-2)
Supplement: Supplementary file 3 — Source Data [file 41467_2025_57745_MOESM3_ESM.zip › 532662_2_data_set_10310598_srdtrt/sourse data/Fig. 3.xlsx]

## Sheet: F3.a
1969-2019					2020-2100 (SSP1-2.6)		2020-2100 (SSP2-4.5)		2020-2100 (SSP5-8.5)
Year	CH4 emissions(Gg CH4 yr-1)			Year	CH4 emissions(Gg CH4 yr-1)	SE	CH4 emissions(Gg CH4 yr-1)	SE	CH4 emissions(Gg CH4 yr-1)	SE
1969	7.92748			2020	14.9773	3.92635	14.9773	3.92635	14.9773	3.92635
1970	8.04366			2021	15.4864	4.0587	15.4965	4.06117	15.488	4.05907
1971	8.15985			2022	15.9955	4.19105	16.0156	4.19599	15.9986	4.19179
1972	8.27604			2023	16.5045	4.3234	16.5348	4.33082	16.5093	4.32451
1973	8.39223			2024	17.0136	4.45576	17.0539	4.46564	17.0199	4.45723
1974	8.50842			2025	17.5227	4.58811	17.5731	4.60046	17.5306	4.58995
1975	8.62461			2026	18.0317	4.72046	18.0922	4.73529	18.0412	4.72266
1976	8.7408			2027	18.5408	4.85281	18.6113	4.87011	18.5519	4.85538
1977	8.85698			2028	19.0499	4.98517	19.1305	5.00493	19.0625	4.9881
1978	8.97317			2029	19.5589	5.11752	19.6496	5.13976	19.5732	5.12082
1979	9.08936			2030	20.068	5.24987	20.1688	5.27458	20.0838	5.25354
1980	9.20555			2031	20.5771	5.38222	20.6879	5.4094	20.5944	5.38626
1981	9.32174			2032	21.0861	5.51458	21.207	5.54423	21.1051	5.51898
1982	9.43793			2033	21.5952	5.64693	21.7262	5.67905	21.6157	5.6517
1983	9.55411			2034	22.1043	5.77928	22.2453	5.81387	22.1264	5.78442
1984	9.6703			2035	22.6133	5.91163	22.7645	5.9487	22.637	5.91714
1985	9.78649			2036	23.1224	6.04399	23.2836	6.08352	23.1477	6.04986
1986	9.90268			2037	23.6315	6.17634	23.8028	6.21834	23.6583	6.18258
1987	10.0189			2038	24.1405	6.30869	24.3219	6.35317	24.169	6.3153
1988	10.1351			2039	24.6496	6.44104	24.841	6.48799	24.6796	6.44802
1989	10.2512			2040	25.1587	6.5734	25.3602	6.62282	25.1902	6.58074
1990	10.3674			2041	25.2937	6.60745	25.4876	6.65473	25.3179	6.61289
1991	10.4836			2042	25.4288	6.6415	25.6149	6.68664	25.4456	6.64503
1992	10.5998			2043	25.5639	6.67555	25.7423	6.71856	25.5733	6.67717
1993	10.716			2044	25.699	6.7096	25.8697	6.75047	25.701	6.70932
1994	10.8322			2045	25.8341	6.74365	25.9971	6.78239	25.8286	6.74146
1995	10.9484			2046	25.9692	6.7777	26.1245	6.8143	25.9563	6.7736
1996	11.0646			2047	26.1043	6.81175	26.2519	6.84621	26.084	6.80574
1997	11.1808			2048	26.2394	6.8458	26.3793	6.87813	26.2117	6.83789
1998	11.2969			2049	26.3745	6.87985	26.5066	6.91004	26.3394	6.87003
1999	11.4131			2050	26.5095	6.9139	26.634	6.94196	26.467	6.90217
2000	11.5293			2051	26.6446	6.94795	26.7614	6.97387	26.5947	6.93432
2001	11.6455			2052	26.7797	6.982	26.8888	7.00578	26.7224	6.96646
2002	11.7617			2053	26.9148	7.01605	27.0162	7.0377	26.8501	6.9986
2003	11.8779			2054	27.0499	7.0501	27.1436	7.06961	26.9778	7.03075
2004	11.9941			2055	27.185	7.08416	27.2709	7.10153	27.1054	7.06289
2005	12.1103			2056	27.3201	7.11821	27.3983	7.13344	27.2331	7.09503
2006	12.2264			2057	27.4552	7.15226	27.5257	7.16535	27.3608	7.12717
2007	12.3426			2058	27.5903	7.18631	27.6531	7.19727	27.4885	7.15932
2008	12.4588			2059	27.7254	7.22036	27.7805	7.22918	27.6162	7.19146
2009	12.575			2060	27.8604	7.25441	27.9079	7.2611	27.7438	7.2236
2010	12.6912			2061	27.8717	7.2572	27.9226	7.26494	27.7577	7.22704
2011	12.9198			2062	27.8829	7.25999	27.9373	7.26879	27.7717	7.23048
2012	13.1484			2063	27.8941	7.26278	27.9521	7.27263	27.7856	7.23391
2013	13.377			2064	27.9053	7.26557	27.9668	7.27648	27.7995	7.23735
2014	13.6057			2065	27.9165	7.26836	27.9815	7.28032	27.8134	7.24079
2015	13.8343			2066	27.9277	7.27115	27.9963	7.28417	27.8273	7.24422
2016	14.0629			2067	27.9389	7.27395	28.011	7.28801	27.8412	7.24766
2017	14.2915			2068	27.9501	7.27674	28.0257	7.29186	27.8551	7.2511
2018	14.5201			2069	27.9614	7.27953	28.0405	7.2957	27.869	7.25453
2019	14.7487			2070	27.9726	7.28232	28.0552	7.29955	27.883	7.25797
				2071	27.9838	7.28511	28.07	7.30339	27.8969	7.26141
				2072	27.995	7.2879	28.0847	7.30724	27.9108	7.26484
				2073	28.0062	7.29069	28.0994	7.31108	27.9247	7.26828
				2074	28.0174	7.29348	28.1142	7.31493	27.9386	7.27171
				2075	28.0286	7.29627	28.1289	7.31877	27.9525	7.27515
				2076	28.0399	7.29906	28.1436	7.32262	27.9664	7.27859
				2077	28.0511	7.30186	28.1584	7.32646	27.9803	7.28202
				2078	28.0623	7.30465	28.1731	7.33031	27.9942	7.28546
				2079	28.0735	7.30744	28.1878	7.33415	28.0082	7.2889
				2080	28.0847	7.31023	28.2026	7.338	28.0221	7.29233
				2081	28.1321	7.32212	28.255	7.35116	28.1619	7.32787
				2082	28.1795	7.33401	28.3075	7.36432	28.3017	7.3634
				2083	28.2269	7.3459	28.36	7.37749	28.4415	7.39893
				2084	28.2743	7.35779	28.4125	7.39065	28.5813	7.43447
				2085	28.3217	7.36969	28.4649	7.40381	28.7211	7.47
				2086	28.3691	7.38158	28.5174	7.41697	28.8609	7.50553
				2087	28.4164	7.39347	28.5699	7.43013	29.0007	7.54106
				2088	28.4638	7.40536	28.6223	7.4433	29.1404	7.5766
				2089	28.5112	7.41725	28.6748	7.45646	29.2802	7.61213
				2090	28.5586	7.42914	28.7273	7.46962	29.42	7.64766
				2091	28.606	7.44103	28.7798	7.48278	29.5598	7.68319
				2092	28.6534	7.45293	28.8322	7.49595	29.6996	7.71873
				2093	28.7008	7.46482	28.8847	7.50911	29.8394	7.75426
				2094	28.7482	7.47671	28.9372	7.52227	29.9792	7.78979
				2095	28.7956	7.4886	28.9897	7.53543	30.119	7.82533
				2096	28.843	7.50049	29.0421	7.5486	30.2588	7.86086
				2097	28.8903	7.51238	29.0946	7.56176	30.3986	7.89639
				2098	28.9377	7.52428	29.1471	7.57492	30.5384	7.93192
				2099	28.9851	7.53617	29.1995	7.58808	30.6782	7.96746
				2100	29.0325	7.54806	29.252	7.60124	30.818	8.00299

## Sheet: F3.b
1969-2019					2020-2100 (SSP1-2.6)		2020-2100 (SSP2-4.5)		2020-2100 (SSP5-8.5)
Year	CH4 emissions(Gg CH4 yr-1)			Year	CH4 emissions(Gg CH4 yr-1)	SE	CH4 emissions(Gg CH4 yr-1)	SE	CH4 emissions(Gg CH4 yr-1)	SE
1969	8.5472			2020	14.9773	3.92635	14.9773	3.92635	14.9773	3.92635
1970	8.66015			2021	15.4627	4.05248	15.4727	4.05494	15.4643	4.05284
1971	8.77273			2022	15.9464	4.1782	15.9665	4.18313	15.9496	4.17893
1972	8.88496			2023	16.4286	4.30352	16.4587	4.3109	16.4334	4.30462
1973	8.99683			2024	16.9093	4.42844	16.9494	4.43826	16.9156	4.4299
1974	9.10835			2025	17.3884	4.55294	17.4384	4.5652	17.3962	4.55477
1975	9.21951			2026	17.8659	4.67705	17.9258	4.69174	17.8753	4.67923
1976	9.33032			2027	18.3419	4.80074	18.4116	4.81785	18.3528	4.80329
1977	9.44076			2028	18.8163	4.92403	18.8959	4.94356	18.8287	4.92694
1978	9.38916			2029	19.2891	5.04692	19.3785	5.06885	19.3031	5.05018
1979	9.53875			2030	19.7604	5.1694	19.8596	5.19373	19.7759	5.17302
1980	9.64384			2031	20.2301	5.29147	20.3391	5.31819	20.2472	5.29545
1981	9.98556			2032	20.6983	5.41314	20.817	5.44225	20.7169	5.41747
1982	10.2182			2033	21.1649	5.5344	21.2933	5.56589	21.185	5.53908
1983	10.0753			2034	21.6299	5.65526	21.768	5.68911	21.6515	5.66029
1984	10.0916			2035	22.0934	5.77571	22.2411	5.81192	22.1165	5.78109
1985	10.5305			2036	22.5553	5.89575	22.7126	5.93432	22.58	5.90149
1986	10.4824			2037	23.0157	6.01539	23.1825	6.05631	23.0418	6.02148
1987	10.4505			2038	23.4745	6.13463	23.6508	6.17788	23.5021	6.14106
1988	10.6664			2039	23.9317	6.25345	24.1176	6.29904	23.9608	6.26023
1989	10.7319			2040	24.3874	6.37188	24.5827	6.41978	24.418	6.379
1990	10.7632			2041	24.4796	6.39476	24.6671	6.44052	24.5029	6.40002
1991	11.0979			2042	24.5713	6.41753	24.7511	6.46115	24.5875	6.42094
1992	11.1525			2043	24.6627	6.4402	24.8348	6.48169	24.6717	6.44177
1993	11.091			2044	24.7536	6.46277	24.918	6.50213	24.7555	6.46249
1994	11.2112			2045	24.8441	6.48523	25.0009	6.52248	24.8389	6.48312
1995	11.3573			2046	24.9342	6.50758	25.0833	6.54272	24.9219	6.50365
1996	11.6548			2047	25.0239	6.52984	25.1654	6.56287	25.0045	6.52408
1997	11.7669			2048	25.1132	6.55198	25.2471	6.58292	25.0867	6.54441
1998	11.3293			2049	25.2021	6.57403	25.3284	6.60288	25.1685	6.56464
1999	11.796			2050	25.2905	6.59597	25.4093	6.62273	25.2499	6.58478
2000	11.9733			2051	25.3785	6.6178	25.4898	6.64249	25.331	6.60481
2001	11.8404			2052	25.4662	6.63953	25.5699	6.66215	25.4116	6.62475
2002	12.1098			2053	25.5534	6.66116	25.6496	6.68171	25.4919	6.64459
2003	11.9537			2054	25.6402	6.68268	25.7289	6.70117	25.5718	6.66433
2004	12.6038			2055	25.7265	6.7041	25.8079	6.72054	25.6512	6.68397
2005	12.4045			2056	25.8125	6.72541	25.8864	6.7398	25.7303	6.70351
2006	12.2939			2057	25.8981	6.74662	25.9646	6.75897	25.809	6.72296
2007	12.6616			2058	25.9832	6.76772	26.0424	6.77804	25.8873	6.7423
2008	12.5611			2059	26.0679	6.78872	26.1198	6.79702	25.9652	6.76155
2009	12.545			2060	26.1522	6.80962	26.1967	6.81589	26.0428	6.7807
2010	13.0381			2061	26.12	6.80111	26.1678	6.80837	26.0133	6.77285
2011	13.2269			2062	26.0878	6.7926	26.1388	6.80083	25.9837	6.76499
2012	13.5167			2063	26.0555	6.78408	26.1097	6.79328	25.9542	6.75711
2013	13.7092			2064	26.0232	6.77555	26.0806	6.78572	25.9246	6.74923
2014	13.7534			2065	25.9909	6.76701	26.0514	6.77814	25.8949	6.74133
2015	13.736			2066	25.9585	6.75846	26.0223	6.77056	25.8652	6.73343
2016	13.9765			2067	25.9261	6.74991	25.993	6.76296	25.8354	6.72551
2017	14.3572			2068	25.8937	6.74134	25.9637	6.75535	25.8057	6.71759
2018	14.5646			2069	25.8612	6.73277	25.9344	6.74773	25.7758	6.70965
2019	14.7713			2070	25.8287	6.72419	25.905	6.7401	25.746	6.70171
				2071	25.7962	6.7156	25.8756	6.73245	25.716	6.69375
				2072	25.7636	6.707	25.8461	6.7248	25.6861	6.68578
				2073	25.731	6.69839	25.8166	6.71713	25.6561	6.6778
				2074	25.6983	6.68978	25.7871	6.70945	25.626	6.66981
				2075	25.6657	6.68115	25.7575	6.70176	25.5959	6.66181
				2076	25.633	6.67252	25.7278	6.69405	25.5658	6.6538
				2077	25.6002	6.66388	25.6981	6.68634	25.5356	6.64578
				2078	25.5674	6.65523	25.6684	6.67861	25.5054	6.63775
				2079	25.5346	6.64657	25.6386	6.67087	25.4752	6.62971
				2080	25.5018	6.63791	25.6088	6.66312	25.4449	6.62166
				2081	25.5017	6.63748	25.6131	6.66381	25.5287	6.64269
				2082	25.5014	6.63702	25.6173	6.66445	25.612	6.66361
				2083	25.5011	6.63652	25.6213	6.66505	25.6949	6.68443
				2084	25.5005	6.63598	25.6252	6.66561	25.7774	6.70513
				2085	25.4999	6.63541	25.6288	6.66614	25.8595	6.72573
				2086	25.499	6.6348	25.6324	6.66662	25.9411	6.74622
				2087	25.4981	6.63416	25.6357	6.66706	26.0223	6.7666
				2088	25.497	6.63348	25.639	6.66746	26.1031	6.78687
				2089	25.4957	6.63276	25.642	6.66782	26.1834	6.80703
				2090	25.4943	6.63201	25.6449	6.66814	26.2633	6.82708
				2091	25.4928	6.63122	25.6476	6.66842	26.3428	6.84702
				2092	25.4911	6.63039	25.6502	6.66866	26.4219	6.86686
				2093	25.4893	6.62953	25.6526	6.66886	26.5005	6.88658
				2094	25.4873	6.62863	25.6548	6.66902	26.5787	6.9062
				2095	25.4852	6.62769	25.6569	6.66914	26.6565	6.92571
				2096	25.4829	6.62672	25.6588	6.66922	26.7338	6.9451
				2097	25.4805	6.62571	25.6606	6.66926	26.8107	6.96439
				2098	25.4779	6.62466	25.6622	6.66925	26.8872	6.98357
				2099	25.4752	6.62358	25.6637	6.66921	26.9633	7.00265
				2100	25.4724	6.62246	25.6649	6.66913	27.0389	7.02161

## Sheet: F3.c
1969-2019					2020-2100 (SSP1-2.6)		2020-2100 (SSP2-4.5)		2020-2100 (SSP5-8.5)
Year	CH4 emissions(Gg CH4 yr-1)			Year	CH4 emissions(Gg CH4 yr-1)	SE	CH4 emissions(Gg CH4 yr-1)	SE	CH4 emissions(Gg CH4 yr-1)	SE
1969	38.3768			2020	72.5051	17.3767	72.5051	17.3767	72.5051	17.3767
1970	38.9392			2021	75.0287	17.9917	75.0775	18.0039	75.0393	17.9947
1971	39.5017			2022	77.5523	18.6066	77.6498	18.6311	77.5735	18.6126
1972	40.0642			2023	80.0759	19.2216	80.2222	19.2582	80.1078	19.2305
1973	40.6266			2024	82.5996	19.8365	82.7946	19.8854	82.642	19.8484
1974	41.1891			2025	85.1232	20.4515	85.367	20.5126	85.1762	20.4664
1975	41.7516			2026	87.6468	21.0664	87.9394	21.1397	87.7104	21.0843
1976	42.314			2027	90.1704	21.6814	90.5117	21.7669	90.2446	21.7022
1977	42.8765			2028	92.694	22.2963	93.0841	22.3941	92.7789	22.3201
1978	43.439			2029	95.2177	22.9113	95.6565	23.0212	95.3131	22.9381
1979	44.0014			2030	97.7413	23.5262	98.2289	23.6484	97.8473	23.556
1980	44.5639			2031	100.265	24.1412	100.801	24.2756	100.382	24.1739
1981	45.1264			2032	102.789	24.7562	103.374	24.9027	102.916	24.7918
1982	45.6888			2033	105.312	25.3711	105.946	25.5299	105.45	25.4098
1983	46.2513			2034	107.836	25.9861	108.518	26.1571	107.984	26.0277
1984	46.8138			2035	110.359	26.601	111.091	26.7842	110.518	26.6456
1985	47.3762			2036	112.883	27.216	113.663	27.4114	113.053	27.2635
1986	47.9387			2037	115.407	27.8309	116.236	28.0386	115.587	27.8815
1987	48.5012			2038	117.93	28.4459	118.808	28.6657	118.121	28.4994
1988	49.0636			2039	120.454	29.0608	121.38	29.2929	120.655	29.1173
1989	49.6261			2040	122.977	29.6758	123.953	29.9201	123.189	29.7352
1990	50.1886			2041	123.644	29.8409	124.579	30.0755	123.817	29.8907
1991	50.751			2042	124.31	30.0061	125.205	30.231	124.444	30.0462
1992	51.3135			2043	124.976	30.1713	125.831	30.3865	125.072	30.2016
1993	51.876			2044	125.643	30.3365	126.457	30.542	125.699	30.3571
1994	52.4384			2045	126.309	30.5017	127.083	30.6975	126.327	30.5125
1995	53.0009			2046	126.975	30.6668	127.709	30.8529	126.954	30.668
1996	53.5634			2047	127.642	30.832	128.335	31.0084	127.582	30.8235
1997	54.1258			2048	128.308	30.9972	128.961	31.1639	128.209	30.9789
1998	54.6883			2049	128.974	31.1624	129.587	31.3194	128.837	31.1344
1999	55.2508			2050	129.641	31.3276	130.214	31.4749	129.464	31.2898
2000	55.8132			2051	130.307	31.4927	130.84	31.6303	130.091	31.4453
2001	56.3757			2052	130.973	31.6579	131.466	31.7858	130.719	31.6008
2002	56.9382			2053	131.64	31.8231	132.092	31.9413	131.346	31.7562
2003	57.5006			2054	132.306	31.9883	132.718	32.0968	131.974	31.9117
2004	58.0631			2055	132.972	32.1535	133.344	32.2523	132.601	32.0671
2005	58.6256			2056	133.639	32.3186	133.97	32.4077	133.229	32.2226
2006	59.188			2057	134.305	32.4838	134.596	32.5632	133.856	32.3781
2007	59.7505			2058	134.971	32.649	135.222	32.7187	134.484	32.5335
2008	60.313			2059	135.638	32.8142	135.848	32.8742	135.111	32.689
2009	60.8754			2060	136.304	32.9794	136.474	33.0296	135.738	32.8445
2010	61.4379			2061	136.359	32.9931	136.549	33.048	135.807	32.8617
2011	62.5446			2062	136.414	33.0069	136.624	33.0664	135.876	32.8789
2012	63.6513			2063	136.47	33.0207	136.699	33.0848	135.945	32.8962
2013	64.7581			2064	136.525	33.0345	136.773	33.1031	136.014	32.9134
2014	65.8648			2065	136.58	33.0483	136.848	33.1215	136.083	32.9307
2015	66.9715			2066	136.636	33.062	136.923	33.1399	136.151	32.9479
2016	68.0782			2067	136.691	33.0758	136.997	33.1582	136.22	32.9652
2017	69.1849			2068	136.746	33.0896	137.072	33.1766	136.289	32.9824
2018	70.2917			2069	136.801	33.1034	137.147	33.195	136.358	32.9997
2019	71.3984			2070	136.857	33.1172	137.221	33.2133	136.427	33.0169
				2071	136.912	33.131	137.296	33.2317	136.495	33.0341
				2072	136.967	33.1447	137.371	33.2501	136.564	33.0514
				2073	137.022	33.1585	137.445	33.2684	136.633	33.0686
				2074	137.078	33.1723	137.52	33.2868	136.702	33.0859
				2075	137.133	33.1861	137.595	33.3052	136.771	33.1031
				2076	137.188	33.1999	137.67	33.3236	136.839	33.1204
				2077	137.243	33.2137	137.744	33.3419	136.908	33.1376
				2078	137.299	33.2274	137.819	33.3603	136.977	33.1549
				2079	137.354	33.2412	137.894	33.3787	137.046	33.1721
				2080	137.409	33.255	137.968	33.397	137.115	33.1894
				2081	137.641	33.3125	138.224	33.4602	137.797	33.357
				2082	137.874	33.3701	138.479	33.5233	138.48	33.5246
				2083	138.106	33.4276	138.735	33.5865	139.162	33.6923
				2084	138.338	33.4851	138.99	33.6496	139.844	33.8599
				2085	138.57	33.5426	139.246	33.7128	140.527	34.0275
				2086	138.802	33.6002	139.501	33.7759	141.209	34.1952
				2087	139.034	33.6577	139.757	33.8391	141.891	34.3628
				2088	139.267	33.7152	140.012	33.9022	142.574	34.5305
				2089	139.499	33.7727	140.268	33.9654	143.256	34.6981
				2090	139.731	33.8303	140.523	34.0285	143.938	34.8657
				2091	139.963	33.8878	140.779	34.0917	144.621	35.0334
				2092	140.195	33.9453	141.034	34.1548	145.303	35.201
				2093	140.427	34.0028	141.289	34.2179	145.986	35.3686
				2094	140.66	34.0604	141.545	34.2811	146.668	35.5363
				2095	140.892	34.1179	141.8	34.3442	147.35	35.7039
				2096	141.124	34.1754	142.056	34.4074	148.033	35.8716
				2097	141.356	34.233	142.311	34.4705	148.715	36.0392
				2098	141.588	34.2905	142.567	34.5337	149.397	36.2068
				2099	141.821	34.348	142.822	34.5968	150.08	36.3745
				2100	142.053	34.4055	143.078	34.66	150.762	36.5421

## Sheet: F3.d
1969-2019					2020-2100 (SSP1-2.6)		2020-2100 (SSP2-4.5)		2020-2100 (SSP5-8.5)
Year	CH4 emissions(Gg CH4 yr-1)			Year	CH4 emissions(Gg CH4 yr-1)	SE	CH4 emissions(Gg CH4 yr-1)	SE	CH4 emissions(Gg CH4 yr-1)	SE
1969	36.0429			2020	72.5051	17.3767	72.5051	17.3767	72.5051	17.3767
1970	36.6176			2021	75.1182	18.0131	75.167	18.0254	75.1288	18.0161
1971	37.1937			2022	77.7373	18.651	77.835	18.6755	77.7585	18.657
1972	37.771			2023	80.3624	19.2904	80.5092	19.3271	80.3943	19.2993
1973	38.3498			2024	82.9935	19.9312	83.1895	19.9803	83.0362	19.9431
1974	38.9298			2025	85.6307	20.5734	85.876	20.6349	85.684	20.5884
1975	39.5112			2026	88.2739	21.2172	88.5685	21.291	88.3379	21.2351
1976	40.094			2027	90.9231	21.8624	91.2672	21.9486	90.9979	21.8834
1977	40.678			2028	93.5783	22.509	93.9721	22.6077	93.6639	22.5331
1978	41.8724			2029	96.2395	23.1572	96.6831	23.2683	96.336	23.1842
1979	42.3091			2030	98.9068	23.8068	99.4002	23.9304	99.014	23.8369
1980	42.9134			2031	101.58	24.4579	102.123	24.594	101.698	24.491
1981	42.6265			2032	104.259	25.1104	104.853	25.2591	104.388	25.1466
1982	42.7503			2033	106.945	25.7644	107.588	25.9257	107.085	25.8037
1983	44.2887			2034	109.636	26.4199	110.33	26.5937	109.787	26.4622
1984	45.2272			2035	112.333	27.0768	113.078	27.2633	112.495	27.1222
1985	44.5742			2036	115.037	27.7352	115.832	27.9344	115.21	27.7837
1986	45.7554			2037	117.746	28.3951	118.592	28.6069	117.93	28.4467
1987	46.8756			2038	120.461	29.0564	121.358	29.281	120.656	29.1111
1988	47.0626			2039	123.183	29.7192	124.13	29.9566	123.389	29.777
1989	47.816			2040	125.91	30.3835	126.909	30.6336	126.127	30.4444
1990	48.6983			2041	126.74	30.5882	127.698	30.8287	126.917	30.6392
1991	48.4378			2042	127.571	30.7933	128.489	31.0241	127.709	30.8344
1992	49.2322			2043	128.404	30.9988	129.282	31.2199	128.502	31.0299
1993	50.4639			2044	129.238	31.2047	130.076	31.416	129.297	31.2258
1994	51.011			2045	130.074	31.4109	130.872	31.6126	130.093	31.4221
1995	51.4609			2046	130.912	31.6176	131.669	31.8095	130.89	31.6188
1996	51.3407			2047	131.751	31.8247	132.467	32.0068	131.689	31.8158
1997	51.9183			2048	132.592	32.0321	133.267	32.2044	132.49	32.0132
1998	54.5664			2049	133.434	32.24	134.069	32.4024	133.292	32.211
1999	53.8089			2050	134.278	32.4482	134.872	32.6008	134.095	32.4092
2000	54.1413			2051	135.124	32.6569	135.676	32.7996	134.9	32.6077
2001	55.6417			2052	135.971	32.8659	136.482	32.9987	135.707	32.8066
2002	55.6272			2053	136.82	33.0753	137.29	33.1982	136.515	33.0058
2003	57.2152			2054	137.67	33.2852	138.099	33.3981	137.324	33.2055
2004	55.7668			2055	138.522	33.4954	138.909	33.5983	138.135	33.4055
2005	57.5174			2056	139.375	33.706	139.721	33.7989	138.948	33.6058
2006	58.9341			2057	140.23	33.917	140.535	33.9999	139.762	33.8066
2007	58.5494			2058	141.087	34.1284	141.349	34.2012	140.577	34.0077
2008	59.9277			2059	141.945	34.3402	142.166	34.403	141.394	34.2092
2009	60.9884			2060	142.805	34.5524	142.984	34.6051	142.213	34.411
2010	60.1315			2061	143.026	34.6061	143.225	34.6637	142.447	34.4683
2011	61.3881			2062	143.246	34.66	143.466	34.7224	142.681	34.5256
2012	62.2645			2063	143.467	34.7138	143.708	34.7812	142.915	34.5829
2013	63.5073			2064	143.688	34.7677	143.949	34.8399	143.15	34.6403
2014	65.3083			2065	143.909	34.8216	144.191	34.8988	143.385	34.6977
2015	67.3417			2066	144.13	34.8755	144.433	34.9576	143.619	34.7552
2016	68.4035			2067	144.351	34.9295	144.675	35.0165	143.854	34.8127
2017	68.9374			2068	144.573	34.9835	144.917	35.0755	144.09	34.8702
2018	70.124			2069	144.794	35.0376	145.16	35.1345	144.325	34.9278
2019	71.3132			2070	145.016	35.0917	145.403	35.1936	144.561	34.9854
				2071	145.238	35.1458	145.646	35.2526	144.796	35.0431
				2072	145.46	35.1999	145.889	35.3118	145.032	35.1008
				2073	145.682	35.2541	146.132	35.371	145.268	35.1585
				2074	145.904	35.3083	146.375	35.4302	145.504	35.2163
				2075	146.127	35.3625	146.619	35.4894	145.741	35.2741
				2076	146.349	35.4168	146.863	35.5488	145.977	35.332
				2077	146.572	35.4711	147.106	35.6081	146.214	35.3899
				2078	146.794	35.5255	147.351	35.6675	146.451	35.4479
				2079	147.017	35.5798	147.595	35.727	146.688	35.5059
				2080	147.24	35.6342	147.839	35.7864	146.925	35.5639
				2081	147.653	35.7356	148.278	35.894	147.82	35.7833
				2082	148.067	35.8371	148.717	36.0017	148.717	36.0031
				2083	148.481	35.9388	149.157	36.1096	149.616	36.2233
				2084	148.895	36.0405	149.597	36.2176	150.516	36.4439
				2085	149.31	36.1424	150.038	36.3258	151.419	36.6649
				2086	149.726	36.2445	150.48	36.4341	152.322	36.8863
				2087	150.142	36.3467	150.922	36.5425	153.227	37.1081
				2088	150.559	36.449	151.365	36.6512	154.134	37.3304
				2089	150.976	36.5515	151.808	36.7599	155.043	37.553
				2090	151.394	36.6541	152.252	36.8689	155.953	37.776
				2091	151.813	36.7568	152.697	36.9779	156.865	37.9994
				2092	152.232	36.8597	153.142	37.0871	157.778	38.2232
				2093	152.651	36.9627	153.588	37.1965	158.693	38.4474
				2094	153.071	37.0658	154.035	37.306	159.61	38.672
				2095	153.492	37.1691	154.482	37.4157	160.528	38.897
				2096	153.913	37.2726	154.93	37.5255	161.448	39.1224
				2097	154.335	37.3761	155.378	37.6355	162.37	39.3482
				2098	154.757	37.4798	155.827	37.7456	163.293	39.5744
				2099	155.18	37.5836	156.276	37.8559	164.218	39.801
				2100	155.604	37.6876	156.727	37.9663	165.144	40.028

## Sheet: F3.e
1969-2019					2020-2100 (SSP1-2.6)		2020-2100 (SSP2-4.5)		2020-2100 (SSP5-8.5)
Year	CH4 emissions(Gg CH4 yr-1)			Year	CH4 emissions(Gg CH4 yr-1)	SE	CH4 emissions(Gg CH4 yr-1)	SE	CH4 emissions(Gg CH4 yr-1)	SE
1969	46.3043			2020	87.4824	17.991	87.4824	17.991	87.4824	17.991
1970	46.9829			2021	90.5151	18.6248	90.574	18.6374	90.5273	18.6278
1971	47.6616			2022	93.5478	19.2586	93.6655	19.2837	93.5722	19.2645
1972	48.3402			2023	96.5805	19.8925	96.757	19.9301	96.617	19.9013
1973	49.0189			2024	99.6132	20.5263	99.8485	20.5764	99.6619	20.5381
1974	49.6975			2025	102.646	21.1601	102.94	21.2228	102.707	21.1748
1975	50.3762			2026	105.679	21.7939	106.032	21.8691	105.752	21.8116
1976	51.0548			2027	108.711	22.4277	109.123	22.5155	108.796	22.4484
1977	51.7335			2028	111.744	23.0615	112.215	23.1618	111.841	23.0851
1978	52.4121			2029	114.777	23.6953	115.306	23.8082	114.886	23.7219
1979	53.0908			2030	117.809	24.3292	118.398	24.4545	117.931	24.3587
1980	53.7695			2031	120.842	24.963	121.489	25.1009	120.976	24.9954
1981	54.4481			2032	123.875	25.5968	124.581	25.7472	124.021	25.6322
1982	55.1268			2033	126.907	26.2306	127.672	26.3936	127.066	26.269
1983	55.8054			2034	129.94	26.8644	130.764	27.0399	130.111	26.9057
1984	56.4841			2035	132.973	27.4982	133.855	27.6863	133.155	27.5425
1985	57.1627			2036	136.005	28.1321	136.947	28.3326	136.2	28.1793
1986	57.8414			2037	139.038	28.7659	140.038	28.979	139.245	28.816
1987	58.52			2038	142.071	29.3997	143.13	29.6253	142.29	29.4528
1988	59.1987			2039	145.103	30.0335	146.221	30.2717	145.335	30.0895
1989	59.8773			2040	148.136	30.6673	149.313	30.918	148.38	30.7263
1990	60.556			2041	148.938	30.837	150.066	31.0777	149.135	30.8861
1991	61.2347			2042	149.739	31.0067	150.82	31.2374	149.89	31.0458
1992	61.9133			2043	150.54	31.1764	151.573	31.3971	150.645	31.2056
1993	62.592			2044	151.342	31.3461	152.327	31.5568	151.4	31.3653
1994	63.2706			2045	152.143	31.5158	153.08	31.7165	152.155	31.5251
1995	63.9493			2046	152.945	31.6855	153.834	31.8762	152.91	31.6849
1996	64.6279			2047	153.746	31.8552	154.587	32.0359	153.666	31.8446
1997	65.3066			2048	154.547	32.0249	155.341	32.1956	154.421	32.0044
1998	65.9852			2049	155.349	32.1946	156.094	32.3553	155.176	32.1641
1999	66.6639			2050	156.15	32.3643	156.848	32.515	155.931	32.3239
2000	67.3425			2051	156.952	32.534	157.601	32.6747	156.686	32.4837
2001	68.0212			2052	157.753	32.7037	158.355	32.8344	157.441	32.6434
2002	68.6999			2053	158.554	32.8734	159.108	32.9941	158.196	32.8032
2003	69.3785			2054	159.356	33.0431	159.861	33.1538	158.952	32.9629
2004	70.0572			2055	160.157	33.2128	160.615	33.3135	159.707	33.1227
2005	70.7358			2056	160.959	33.3825	161.368	33.4732	160.462	33.2824
2006	71.4145			2057	161.76	33.5522	162.122	33.6329	161.217	33.4422
2007	72.0931			2058	162.561	33.7219	162.875	33.7926	161.972	33.602
2008	72.7718			2059	163.363	33.8916	163.629	33.9523	162.727	33.7617
2009	73.4504			2060	164.164	34.0613	164.382	34.112	163.482	33.9215
2010	74.1291			2061	164.231	34.0754	164.472	34.1309	163.565	33.9392
2011	75.4644			2062	164.297	34.0895	164.561	34.1498	163.648	33.9568
2012	76.7998			2063	164.364	34.1037	164.651	34.1687	163.73	33.9745
2013	78.1351			2064	164.43	34.1178	164.74	34.1875	163.813	33.9922
2014	79.4704			2065	164.497	34.132	164.829	34.2064	163.896	34.0099
2015	80.8058			2066	164.563	34.1461	164.919	34.2253	163.979	34.0275
2016	82.1411			2067	164.63	34.1603	165.008	34.2442	164.061	34.0452
2017	83.4764			2068	164.696	34.1744	165.098	34.263	164.144	34.0629
2018	84.8118			2069	164.763	34.1885	165.187	34.2819	164.227	34.0806
2019	86.1471			2070	164.829	34.2027	165.277	34.3008	164.31	34.0982
				2071	164.896	34.2168	165.366	34.3197	164.392	34.1159
				2072	164.962	34.231	165.455	34.3386	164.475	34.1336
				2073	165.029	34.2451	165.545	34.3574	164.558	34.1513
				2074	165.095	34.2593	165.634	34.3763	164.64	34.1689
				2075	165.162	34.2734	165.724	34.3952	164.723	34.1866
				2076	165.228	34.2875	165.813	34.4141	164.806	34.2043
				2077	165.295	34.3017	165.903	34.433	164.889	34.222
				2078	165.361	34.3158	165.992	34.4518	164.971	34.2396
				2079	165.428	34.33	166.081	34.4707	165.054	34.2573
				2080	165.494	34.3441	166.171	34.4896	165.137	34.275
				2081	165.774	34.4032	166.479	34.5545	165.959	34.4476
				2082	166.053	34.4624	166.787	34.6195	166.781	34.6202
				2083	166.333	34.5215	167.095	34.6844	167.603	34.7929
				2084	166.612	34.5806	167.403	34.7494	168.426	34.9655
				2085	166.892	34.6397	167.711	34.8143	169.248	35.1381
				2086	167.171	34.6989	168.019	34.8793	170.07	35.3107
				2087	167.451	34.758	168.326	34.9442	170.892	35.4833
				2088	167.73	34.8171	168.634	35.0092	171.714	35.656
				2089	168.01	34.8762	168.942	35.0742	172.536	35.8286
				2090	168.29	34.9354	169.25	35.1391	173.359	36.0012
				2091	168.569	34.9945	169.558	35.2041	174.181	36.1738
				2092	168.849	35.0536	169.866	35.269	175.003	36.3464
				2093	169.128	35.1127	170.174	35.334	175.825	36.5191
				2094	169.408	35.1719	170.482	35.3989	176.647	36.6917
				2095	169.687	35.231	170.79	35.4639	177.469	36.8643
				2096	169.967	35.2901	171.098	35.5288	178.292	37.0369
				2097	170.247	35.3492	171.406	35.5938	179.114	37.2096
				2098	170.526	35.4084	171.714	35.6587	179.936	37.3822
				2099	170.806	35.4675	172.022	35.7237	180.758	37.5548
				2100	171.085	35.5266	172.33	35.7886	181.58	37.7274

## Sheet: F3.f
1969-2019					2020-2100 (SSP1-2.6)		2020-2100 (SSP2-4.5)		2020-2100 (SSP5-8.5)
Year	CH4 emissions(Gg CH4 yr-1)			Year	CH4 emissions(Gg CH4 yr-1)	SE	CH4 emissions(Gg CH4 yr-1)	SE	CH4 emissions(Gg CH4 yr-1)	SE
1969	44.5901			2020	87.4824	21.3031	87.4824	21.3031	87.4824	21.3031
1970	45.2778			2021	90.5809	22.0656	90.6397	22.0803	90.593	22.069
1971	45.9664			2022	93.6837	22.8292	93.8016	22.8586	93.7081	22.8359
1972	46.656			2023	96.791	23.5939	96.9679	23.638	96.8277	23.6039
1973	47.3466			2024	99.9028	24.3596	100.139	24.4185	99.9517	24.373
1974	48.0382			2025	103.019	25.1264	103.314	25.2001	103.08	25.1432
1975	48.7307			2026	106.14	25.8942	106.494	25.9827	106.213	25.9144
1976	49.4243			2027	109.265	26.6631	109.679	26.7664	109.351	26.6866
1977	50.1188			2028	112.395	27.4331	112.868	27.5513	112.493	27.46
1978	51.2616			2029	115.529	28.2041	116.062	28.3372	115.639	28.2344
1979	51.8478			2030	118.667	28.9762	119.26	29.1241	118.79	29.0099
1980	52.5572			2031	121.81	29.7493	122.463	29.9122	121.945	29.7864
1981	52.612			2032	124.958	30.5235	125.67	30.7013	125.105	30.5641
1982	52.9686			2033	128.109	31.2988	128.882	31.4915	128.27	31.3427
1983	54.364			2034	131.266	32.0751	132.098	32.2828	131.438	32.1225
1984	55.3188			2035	134.427	32.8525	135.319	33.0752	134.612	32.9033
1985	55.1047			2036	137.592	33.631	138.544	33.8687	137.789	33.6852
1986	56.2378			2037	140.762	34.4105	141.774	34.6633	140.972	34.4681
1987	57.3261			2038	143.936	35.191	145.009	35.4589	144.158	35.2521
1988	57.729			2039	147.115	35.9727	148.248	36.2556	147.35	36.0372
1989	58.5479			2040	150.298	36.7554	151.491	37.0534	150.545	36.8234
1990	59.4614			2041	151.219	36.9829	152.365	37.2692	151.42	37.0392
1991	59.5357			2042	152.142	37.2108	153.241	37.4852	152.296	37.2553
1992	60.3847			2043	153.067	37.439	154.117	37.7016	153.174	37.4717
1993	61.5548			2044	153.992	37.6674	154.994	37.9182	154.052	37.6883
1994	62.2222			2045	154.919	37.8962	155.872	38.1351	154.931	37.9053
1995	62.8182			2046	155.846	38.1252	156.752	38.3522	155.812	38.1224
1996	62.9954			2047	156.775	38.3545	157.632	38.5696	156.694	38.3399
1997	63.6853			2048	157.705	38.5841	158.514	38.7873	157.576	38.5577
1998	65.8957			2049	158.636	38.814	159.397	39.0053	158.46	38.7757
1999	65.6049			2050	159.569	39.0442	160.281	39.2235	159.345	38.9939
2000	66.1146			2051	160.502	39.2747	161.166	39.442	160.231	39.2125
2001	67.4821			2052	161.437	39.5054	162.052	39.6608	161.118	39.4313
2002	67.737			2053	162.373	39.7365	162.939	39.8799	162.007	39.6504
2003	69.1689			2054	163.31	39.9678	163.828	40.0992	162.896	39.8698
2004	68.3706			2055	164.248	40.1995	164.717	40.3188	163.787	40.0894
2005	69.9219			2056	165.188	40.4314	165.607	40.5387	164.678	40.3094
2006	71.228			2057	166.128	40.6636	166.499	40.7589	165.571	40.5295
2007	71.211			2058	167.07	40.8961	167.392	40.9793	166.465	40.75
2008	72.4888			2059	168.013	41.1289	168.286	41.2	167.36	40.9707
2009	73.5334			2060	168.957	41.362	169.181	41.421	168.256	41.1917
2010	73.1696			2061	169.146	41.4073	169.393	41.4721	168.46	41.2411
2011	74.615			2062	169.334	41.4526	169.605	41.5232	168.665	41.2906
2012	75.7812			2063	169.523	41.4979	169.817	41.5744	168.87	41.34
2013	77.2164			2064	169.711	41.5432	170.03	41.6257	169.074	41.3895
2014	79.0617			2065	169.9	41.5886	170.242	41.6769	169.279	41.439
2015	81.0777			2066	170.089	41.634	170.455	41.7282	169.485	41.4886
2016	82.38			2067	170.278	41.6794	170.668	41.7795	169.69	41.5382
2017	83.2947			2068	170.467	41.7249	170.881	41.8309	169.895	41.5878
2018	84.6887			2069	170.656	41.7704	171.094	41.8822	170.101	41.6374
2019	86.0846			2070	170.845	41.8159	171.308	41.9337	170.306	41.6871
				2071	171.034	41.8614	171.521	41.9851	170.512	41.7368
				2072	171.224	41.9069	171.735	42.0366	170.718	41.7866
				2073	171.413	41.9525	171.948	42.0881	170.924	41.8363
				2074	171.603	41.9981	172.162	42.1396	171.13	41.8861
				2075	171.792	42.0437	172.376	42.1912	171.337	41.936
				2076	171.982	42.0893	172.59	42.2428	171.543	41.9858
				2077	172.172	42.135	172.805	42.2945	171.749	42.0357
				2078	172.362	42.1807	173.019	42.3461	171.956	42.0856
				2079	172.552	42.2264	173.233	42.3978	172.163	42.1356
				2080	172.742	42.2722	173.448	42.4496	172.37	42.1856
				2081	173.155	42.3731	173.891	42.5578	173.349	42.426
				2082	173.568	42.4741	174.334	42.6662	174.329	42.6667
				2083	173.982	42.5753	174.778	42.7746	175.311	42.9078
				2084	174.396	42.6765	175.222	42.8832	176.294	43.1491
				2085	174.81	42.7779	175.667	42.9919	177.278	43.3907
				2086	175.225	42.8793	176.112	43.1007	178.263	43.6326
				2087	175.64	42.9808	176.558	43.2096	179.25	43.8747
				2088	176.056	43.0825	177.004	43.3186	180.237	44.1172
				2089	176.472	43.1842	177.45	43.4278	181.226	44.36
				2090	176.889	43.2861	177.897	43.537	182.216	44.603
				2091	177.306	43.388	178.345	43.6463	183.208	44.8464
				2092	177.723	43.4901	178.793	43.7558	184.2	45.09
				2093	178.141	43.5922	179.241	43.8654	185.194	45.334
				2094	178.559	43.6945	179.69	43.9751	186.189	45.5782
				2095	178.977	43.7968	180.139	44.0848	187.185	45.8227
				2096	179.396	43.8993	180.588	44.1947	188.182	46.0675
				2097	179.816	44.0018	181.039	44.3048	189.18	46.3126
				2098	180.235	44.1045	181.489	44.4149	190.18	46.558
				2099	180.655	44.2072	181.94	44.5251	191.181	46.8036
				2100	181.076	44.3101	182.392	44.6355	192.183	47.0496

## Sheet: F3.g
Time	CH4 emissions(Gg CH4 yr-1)
	Annual		Ice-melting period
1969	44.5902		8.5472
Current	87.4824	17.991	14.9773	3.92635
2100_SSP126	181.076	44.3101	25.4723	6.62246
2100_SSP245	182.392	44.6355	25.6649	6.66913
2100_SSP585	192.183	47.0496	27.0389	7.02161
