# Supplementary material for: Methane emissions from thermokarst lakes must emphasize the ice-melting impact on the Tibetan Plateau
Source: Nat Commun. 2025 Mar 11;16:2404. doi: 10.1038/s41467-025-57745-2 (PMC11894136; doi:10.1038/s41467-025-57745-2)
Supplement: Supplementary file 3 — Source Data [file 41467_2025_57745_MOESM3_ESM.zip › 532662_2_data_set_10310598_srdtrt/sourse data/Supplementary Fig. 1.xlsx]

## Sheet: Summary
Monitoring period	Vegetation types	Number of monitored lakes			Monitoring period	Lake area(km2)	Number of monitored lakes
Ice-covered	Alpine swamp meadow	10			Ice-covered	< 0.01	31
Ice-covered	Alpine meadow	26			Ice-covered	0.01-0.1	23
Ice-covered	Alpine steppe	11			Ice-covered	>0.1	11
Ice-covered	Alpine desert	9			Ice-free	< 0.01	139
Ice-free	Alpine swamp meadow	38			Ice-free	0.01-0.1	20
Ice-free	Alpine meadow	75			Ice-free	>0.1	2
Ice-free	Alpine steppe	36
Ice-free	Alpine desert	13

## Sheet: Sampled during ice_covered 
Lake name	Latitude (N°)	Longitude (W°)	Elevation (m)	Vegetation types	Area (km2)
AD42	91.869	32.6791	4988	Alpine meadow	0.144529
AD43	91.874	32.6818	4989	Alpine meadow	0.087861
AD44	91.8592	32.5722	5127	Alpine swamp meadow	0.0057791
AD45	91.8561	32.5719	5127	Alpine swamp meadow	0.00111615
AD54	91.8652	32.5913	5085	Alpine meadow	0.00458732
ADa	91.8688	32.6719	4994	Alpine meadow	0.0560485
ADb	91.8697	32.6663	4995	Alpine meadow	0.0801492
ADc	91.8737	32.6729	4990	Alpine meadow	0.00695398
ADd	91.8687	32.6693	4995	Alpine meadow	0.00811616
ADe	91.8597	32.6595	4995	Alpine meadow	0.0302577
BLH1	92.8948	34.8264	4656	Alpine swamp meadow	0.00670732
BLH11	92.9187	34.8253	4647	Alpine swamp meadow	0.00290813
BLH12	92.9194	34.8252	4647	Alpine swamp meadow	0.00227956
BLH15	92.9231	34.8251	4638	Alpine meadow	0.0134158
BLH16	92.9285	34.8266	4637	Alpine meadow	0.00257403
BLH2	92.8957	34.8258	4656	Alpine swamp meadow	0.00149391
BLH3	92.8999	34.8268	4658	Alpine meadow	0.000904661
BLH4	92.8996	34.8271	4658	Alpine meadow	0.000373288
BLH5	92.9001	34.8271	4662	Alpine meadow	0.000413614
BLH7	92.9009	34.8251	4656	Alpine swamp meadow	0.00127835
BLH8	92.9012	34.8249	4657	Alpine swamp meadow	0.00116756
BLH9	92.9033	34.8248	4655	Alpine meadow	0.00185101
BLHa	92.9008	34.8256	4655	Alpine swamp meadow	0.000711586
BLHb	92.8979	34.8265	4660	Alpine meadow	0.000981762
BLHc	92.8992	34.8268	4658	Alpine meadow	0.000830484
BLHd	92.8995	34.8275	4662	Alpine meadow	0.000842261
BDQ10	94.0848	35.0625	4529	Alpine meadow	0.0221355
BDQ2	93.8724	35.5225	4618	Alpine steppe	0.0144306
BDQ3	93.8979	35.3197	4466	Alpine desert	0.0152854
BDQ4	93.9002	35.2379	4421	Alpine desert	0.0786684
BDQ5	93.931	35.2288	4418	Alpine desert	0.0420737
BDQ6	93.9363	35.2047	4414	Alpine meadow	0.648966
BDQ7	93.9507	35.1806	4426	Alpine meadow	0.0225992
BDQ8	93.9965	35.104	4480	Alpine swamp meadow	0.0219955
BDQ9	94.0797	35.0636	4527	Alpine meadow	0.0515068
CMR1	93.3326	35.3324	4536	Alpine desert	0.00137895
CMR3	93.0155	35.0568	4645	Alpine desert	0.0692302
CMR4	93.4446	35.3661	4502	Alpine meadow	0.00835519
MD10	98.3877	34.8311	4214	Alpine meadow	0.00830802
MD11	98.3883	34.8321	4215	Alpine meadow	0.000387324
MD26	98.1133	34.7389	4232	Alpine meadow	0.0146592
MD7	98.3321	34.8313	4210	Alpine desert	0.0575688
MDa	98.5134	34.9165	4244	Alpine steppe	0.0363925
MDb	98.1142	34.7381	4231	Alpine steppe	0.00289863
TTH3	92.4695	34.2487	4548	Alpine steppe	0.00429106
TTH4	92.4653	34.2495	4554	Alpine steppe	0.00431469
TTH7	92.4679	34.2503	4551	Alpine steppe	0.00398886
TTH8	92.4896	34.2816	4560	Alpine steppe	0.00591601
TTH9	92.456	34.2309	4540	Alpine steppe	0.0398577
TTHa	92.4545	34.2319	4542	Alpine steppe	0.0150419
WDL1	93.0824	35.1984	4632	Alpine steppe	0.0105815
WDL6	93.6219	35.4533	4469	Alpine desert	0.00540002
WDLa	93.0846	35.1986	4635	Alpine steppe	0.0127045
WDLb	93.5887	35.4254	4465	Alpine desert	0.0290764
WS2	93.0793	35.2015	4628	Alpine meadow	0.000779851
XSH2	92.9557	34.957	4559	Alpine desert	0.0312305

## Sheet: Sampled during ice_free
Lake name	Latitude (N°)	Longitude (W°)	Elevation (m)	Vegetation types	Area of lakes (km2)
AD-1	34.171	92.397	4566	Alpine steppe	0.0007626
AD-10	33.814	92.316	4551	Alpine steppe	0.0160025
AD-11	33.751	92.178	4607	Alpine steppe	0.0019461
AD-12	33.482	91.95	4718	Alpine steppe	0.0002074
AD-13	33.261	91.861	4785	Alpine meadow	0.0074654
AD-14	33.103	91.895	4892	Alpine meadow	0.0002443
AD-15	33.102	91.895	4896	Alpine meadow	0.0002527
AD-16	32.139	91.721	4734	Alpine swamp meadow	0.0004841
AD-17	32.139	91.722	4742	Alpine swamp meadow	0.0001124
AD-18	32.12	91.711	4733	Alpine meadow	0.0001
AD-19	32.12	91.712	4726	Alpine swamp meadow	0.0002217
AD-2	34.098	92.339	4719	Alpine meadow	0.0001013
AD-20	32.091	91.674	4654	Alpine meadow	0.0006906
AD-21	32.09	91.674	4655	Alpine meadow	0.0013464
AD-22	32.068	91.679	4668	Alpine meadow	0.0038505
AD-23	32.055	91.688	4661	Alpine swamp meadow	0.0001932
AD-24	32.004	91.702	4639	Alpine meadow	0.0047566
AD-25	31.964	91.719	4587	Alpine meadow	0.0003106
AD-26	31.927	91.724	4577	Alpine meadow	0.0046233
AD-27	31.924	91.724	4576	Alpine swamp meadow	0.002623
AD-28	32.086	91.671	4644	Alpine steppe	0.00535
AD-29	32.087	91.669	4643	Alpine meadow	0.0009183
AD-3	34.082	92.336	4721	Alpine meadow	0.0006608
AD-30	32.729	91.871	4951	Alpine meadow	0.0281041
AD-31	32.713	91.873	4947	Alpine meadow	0.0009337
AD-32	32.713	91.873	4946	Alpine meadow	5.09e-05
AD-33	32.709	91.875	4947	Alpine meadow	0.000968
AD-34	32.708	91.875	4950	Alpine meadow	0.0007782
AD-35	32.696	91.878	4930	Alpine meadow	0.0001473
AD-36	32.696	91.878	4932	Alpine meadow	0.0006888
AD-37	32.688	91.876	4931	Alpine meadow	0.0022018
AD-38	32.687	91.875	4938	Alpine meadow	0.0001493
AD-39	32.686	91.875	4941	Alpine meadow	0.0001972
AD-4	34.082	92.337	4731	Alpine meadow	0.0005746
AD-40	32.687	91.876	4945	Alpine meadow	0.0004056
AD-41	32.687	91.875	4943	Alpine meadow	0.0001011
AD-42	32.68	91.87	4937	Alpine meadow	0.140809
AD-43	32.681	91.873	4941	Alpine meadow	0.087298
AD-44	32.572	91.859	5077	Alpine swamp meadow	0.0057423
AD-45	32.572	91.856	5079	Alpine swamp meadow	0.0046715
AD-46	32.521	91.835	4893	Alpine meadow	0.0042341
AD-47	32.529	91.832	4908	Alpine swamp meadow	0.0001257
AD-48	32.529	91.832	4907	Alpine swamp meadow	8.3e-05
AD-49	32.542	91.823	4951	Alpine meadow	0.0005468
AD-5	34.065	92.336	4694	Alpine steppe	0.000982
AD-50	32.544	91.829	4953	Alpine meadow	0.0012684
AD-51	32.544	91.829	4954	Alpine swamp meadow	4.18e-05
AD-52	32.544	91.829	4956	Alpine swamp meadow	3.78e-05
AD-53	32.591	91.863	5044	Alpine swamp meadow	0.0024869
AD-54	32.592	91.865	5041	Alpine meadow	0.0076206
AD-55	32.592	91.865	5040	Alpine swamp meadow	0.0017358
AD-56	32.605	91.86	5004	Alpine meadow	0.0052518
AD-6	34.025	92.343	4644	Alpine steppe	0.0001813
AD-7	34.005	92.347	4624	Alpine steppe	0.0056644
AD-8	33.973	92.347	4595	Alpine steppe	0.0028148
AD-9	33.924	92.352	4549	Alpine steppe	0.0068397
BDQ-1	35.515	93.827	4512	Alpine steppe	0.008771
BDQ-10	35.063	94.086	4485	Alpine meadow	0.020559
BDQ-2	35.523	93.872	4571	Alpine steppe	0.0086986
BDQ-3	35.32	93.898	4417	Alpine desert	0.0151328
BDQ-4	35.239	93.901	4381	Alpine desert	0.0442567
BDQ-5	35.228	93.93	4375	Alpine desert	0.0322604
BDQ-6	35.209	93.935	4370	Alpine meadow	0.427749
BDQ-7	35.181	93.951	4382	Alpine meadow	0.0200228
BDQ-8	35.104	93.996	4436	Alpine swamp meadow	0.0200416
BDQ-9	35.064	94.081	4482	Alpine meadow	0.0487415
BLH-1	34.825	92.896	4659	Alpine swamp meadow	0.0057929
BLH-10	34.823	92.905	4655	Alpine meadow	0.0069623
BLH-11	34.824	92.92	4652	Alpine swamp meadow	0.0023074
BLH-12	34.824	92.92	4651	Alpine swamp meadow	0.0014776
BLH-13	34.823	92.917	4655	Alpine meadow	0.0069188
BLH-14	34.823	92.918	4654	Alpine meadow	0.0003491
BLH-15	34.824	92.924	4644	Alpine meadow	0.0145878
BLH-16	34.825	92.929	4642	Alpine meadow	0.0023141
BLH-17	34.825	92.929	4642	Alpine meadow	0.0003994
BLH-18	34.825	92.897	4664	Alpine swamp meadow	0.0039619
BLH-2	34.824	92.897	4664	Alpine swamp meadow	0.0014834
BLH-3	34.825	92.901	4668	Alpine meadow	0.0005589
BLH-4	34.825	92.901	4670	Alpine meadow	0.0005639
BLH-5	34.826	92.901	4673	Alpine meadow	8.67e-05
BLH-6	34.826	92.901	4666	Alpine meadow	9.08e-05
BLH-7	34.824	92.902	4663	Alpine swamp meadow	0.0008787
BLH-8	34.824	92.902	4663	Alpine swamp meadow	0.0008743
BLH-9	34.823	92.905	4655	Alpine meadow	0.0015301
CMR-1	35.332	93.334	4541	Alpine desert	0.0025962
CMR-3	35.056	93.017	4647	Alpine desert	0.0750612
CMR-4	35.366	93.446	4505	Alpine meadow	0.0110696
MD-1	34.864	98.271	4174	Alpine meadow	6.81e-05
MD-10	34.832	98.388	4172	Alpine meadow	0.0115433
MD-11	34.832	98.388	4175	Alpine meadow	0.0016788
MD-12	34.832	98.389	4175	Alpine meadow	0.0003963
MD-13	34.944	98.54	4230	Alpine steppe	0.0019354
MD-14	34.832	98.413	4169	Alpine steppe	0.0025491
MD-15	34.831	98.415	4173	Alpine steppe	0.0023216
MD-17	34.767	98.111	4182	Alpine meadow	0.0042314
MD-18	34.766	98.111	4186	Alpine meadow	0.0001728
MD-19	34.765	98.112	4185	Alpine meadow	0.004058
MD-2	34.858	98.281	4171	Alpine swamp meadow	0.0018428
MD-20	34.765	98.111	4180	Alpine meadow	0.0002444
MD-21	34.762	98.141	4172	Alpine steppe	0.0007702
MD-22	34.76	98.142	4185	Alpine steppe	0.0001233
MD-23	34.76	98.142	4175	Alpine steppe	0.0001817
MD-24	34.76	98.141	4174	Alpine steppe	0.0009588
MD-25	34.74	98.114	4185	Alpine steppe	0.0008564
MD-26	34.739	98.113	4191	Alpine steppe	0.0188336
MD-27	34.717	98.097	4183	Alpine swamp meadow	0.0005676
MD-28	34.672	98.095	4177	Alpine swamp meadow	0.0002998
MD-29	34.672	98.094	4177	Alpine swamp meadow	0.000618
MD-3	34.858	98.28	4174	Alpine meadow	0.0052595
MD-30	34.671	98.093	4174	Alpine swamp meadow	0.0061732
MD-31	34.679	98.059	4177	Alpine meadow	9.01e-05
MD-32	34.678	98.058	4178	Alpine steppe	0.0041552
MD-33	34.65	98.041	4179	Alpine swamp meadow	0.0008888
MD-34	34.582	97.992	4231	Alpine swamp meadow	0.0001077
MD-35	34.666	98.045	4178	Alpine meadow	0.0037733
MD-36	34.587	97.982	4226	Alpine meadow	0.0012216
MD-37	34.587	97.981	4228	Alpine meadow	0.0002913
MD-38	34.435	97.946	4339	Alpine swamp meadow	0.0003394
MD-39	34.256	97.846	4668	Alpine swamp meadow	0.0022403
MD-4	34.856	98.284	4171	Alpine meadow	0.0017262
MD-40	34.247	97.842	4695	Alpine swamp meadow	0.0065027
MD-41	34.221	97.847	4558	Alpine swamp meadow	0.0049436
MD-42	34.196	97.788	4553	Alpine swamp meadow	0.000981
MD-43	34.197	97.789	4557	Alpine swamp meadow	0.0001842
MD-44	34.149	97.704	4610	Alpine meadow	7.32e-05
MD-45	34.149	97.713	4589	Alpine meadow	0.0144003
MD-46	34.087	97.615	4626	Alpine swamp meadow	0.0001039
MD-47	34.039	97.57	4581	Alpine swamp meadow	0.0003376
MD-48	34.023	97.526	4549	Alpine meadow	0.0030532
MD-49	33.999	97.469	4534	Alpine swamp meadow	5.29e-05
MD-5	34.842	98.315	4172	Alpine meadow	0.0130821
MD-50	33.999	97.469	4533	Alpine swamp meadow	0.0009837
MD-6	34.843	98.313	4178	Alpine meadow	0.0002932
MD-7	34.833	98.333	4168	Alpine desert	0.0410221
MD-8	34.832	98.331	4166	Alpine desert	0.0088255
MD-9	34.829	98.376	4170	Alpine desert	0.0072125
TTH-1	34.236	92.458	4545	Alpine steppe	0.197105
TTH-2	34.247	92.47	4555	Alpine steppe	0.0001933
TTH-3	34.247	92.471	4554	Alpine steppe	0.0039259
TTH-4	34.248	92.467	4559	Alpine steppe	0.0017823
TTH-5	34.248	92.465	4557	Alpine steppe	0.0019631
TTH-6	34.249	92.467	4558	Alpine steppe	0.0035025
TTH-7	34.249	92.469	4557	Alpine steppe	0.0072062
TTH-8	34.28	92.491	4578	Alpine steppe	0.0073111
TTH-9	34.229	92.456	4569	Alpine steppe	0.0203732
WDL-1	35.198	93.083	4681	Alpine steppe	0.0042734
WDL-6	35.452	93.623	4482	Alpine desert	0.0057028
WDL-8	35.415	93.581	4477	Alpine meadow	0.002478
WS-1	35.2	93.08	4631	Alpine meadow	0.0001126
WS-2	35.201	93.081	4631	Alpine meadow	0.0033895
WS-3	35.199	93.081	4632	Alpine meadow	0.0002408
WS-4	35.199	93.081	4632	Alpine meadow	0.0004528
WYK-2	35.118	93.04	4735	Alpine meadow	0.0006307
WYK-3	35.119	93.041	4735	Alpine meadow	0.0001066
XSH-2	34.956	92.957	4576	Alpine desert	0.0058086
XSH-6	34.965	92.964	4581	Alpine desert	0.0005798
XSH-7	34.995	92.978	4594	Alpine steppe	0.0001812
XSH-8	35.047	93.018	4636	Alpine desert	0.0058086
YMR-1	34.583	92.747	4653	Alpine steppe	0.0006627
YMR-2	34.464	92.729	4580	Alpine steppe	0.0061701
YMR-4	34.402	92.716	4549	Alpine desert	0.001445
YMR-5	34.374	92.605	4673	Alpine steppe	0.0698265
