# Supplementary material for: Methane emissions from thermokarst lakes must emphasize the ice-melting impact on the Tibetan Plateau
Source: Nat Commun. 2025 Mar 11;16:2404. doi: 10.1038/s41467-025-57745-2 (PMC11894136; doi:10.1038/s41467-025-57745-2)
Supplement: Supplementary file 3 — Source Data [file 41467_2025_57745_MOESM3_ESM.zip › 532662_2_data_set_10310598_srdtrt/sourse data/Supplementary Fig. 10.xlsx]

## Sheet: Sheet1
Year	Ice duration
1978	167.108
1979	167.6
1980	167.308
1981	171.077
1982	172.908
1983	168.415
1984	166.662
1985	171.846
1986	169.054
1987	166.585
1988	168.077
1989	167.192
1990	165.8
1991	169.062
1992	168.031
1993	165.292
1994	165.292
1995	165.669
1996	168.223
1997	168.077
1998	160.162
1999	165.062
2000	165.854
2001	162.377
2002	164.431
2003	160.723
2004	167.823
2005	163.585
2006	160.585
2007	163.831
2008	161.015
2009	159.323
2010	164.069
2011	163.5
2012	164.177
2013	163.669
2014	161.438
2015	158.569
2016	158.723
