# Supplementary material for: Methane emissions from thermokarst lakes must emphasize the ice-melting impact on the Tibetan Plateau
Source: Nat Commun. 2025 Mar 11;16:2404. doi: 10.1038/s41467-025-57745-2 (PMC11894136; doi:10.1038/s41467-025-57745-2)
Supplement: Supplementary file 3 — Source Data [file 41467_2025_57745_MOESM3_ESM.zip › 532662_2_data_set_10310598_srdtrt/sourse data/Supplementary Fig. 2.xlsx]

## Sheet: Sheet1
Lake name	Sampling time	Vegetation types	SOC(g/Kg)	Dissolved CH4 concentrations (μmol/L)
BLH-1	Ice free period	Alpine swamp meadow	2.30561	4.13392
BLH-11	Ice free period	Alpine swamp meadow	3.38325	6.2284
BLH-12	Ice free period	Alpine swamp meadow	6.27224	5.40145
BLH-2	Ice free period	Alpine swamp meadow	4.61994	2.79212
BLH-7	Ice free period	Alpine swamp meadow	3.3757	2.80652
BLH-13	Ice free period	Alpine meadow	1.24518	0.627696
BLH-15	Ice free period	Alpine meadow	0.394185	2.88482
BLH-16	Ice free period	Alpine meadow	15.7307	4.47637
BLH-5	Ice free period	Alpine meadow	0.62932	1.07667
BLH-6	Ice free period	Alpine meadow	2.71985	0.028609
C-4	Ice free period	Alpine meadow	0.87524	0.886902
WDL-8	Ice free period	Alpine meadow	0.656895	1.24427
WS-1	Ice free period	Alpine meadow	2.32678	0.025074
WS-2	Ice free period	Alpine meadow	6.13186	0.0441
WS-3	Ice free period	Alpine meadow	1.80136	0.038404
WS-4	Ice free period	Alpine meadow	1.99157	0.28412
T-1	Ice free period	Alpine steppe	0.157812	0.284527
T-2	Ice free period	Alpine steppe	1.61952	0.034724
T-4	Ice free period	Alpine steppe	0.318248	0.776681
T-5	Ice free period	Alpine steppe	0.344466	0.776523
T-7	Ice free period	Alpine steppe	3.32896	4.45057
T-8	Ice free period	Alpine steppe	2.0625	2.68073
X-7	Ice free period	Alpine steppe	2.43019	0.007545
Y-2	Ice free period	Alpine steppe	0.509608	0.10214
Y-5	Ice free period	Alpine steppe	1.38337	1.72641
C-1	Ice free period	Alpine desert	0.795123	0.056399
C-3	Ice free period	Alpine desert	1.41034	0.045754
WDL-6	Ice free period	Alpine desert	0.796017	0.025452
X-2	Ice free period	Alpine desert	5.37919	0.114712
X-6	Ice free period	Alpine desert	0.31586	0.027754
X-8	Ice free period	Alpine desert	0.239724	0.043235
Y-4	Ice free period	Alpine desert	0.317444	0.024752
