# Supplementary material for: Methane emissions from thermokarst lakes must emphasize the ice-melting impact on the Tibetan Plateau
Source: Nat Commun. 2025 Mar 11;16:2404. doi: 10.1038/s41467-025-57745-2 (PMC11894136; doi:10.1038/s41467-025-57745-2)
Supplement: Supplementary file 3 — Source Data [file 41467_2025_57745_MOESM3_ESM.zip › 532662_2_data_set_10310598_srdtrt/sourse data/Supplementary Fig. 3.xlsx]

## Sheet: Ice-covered period
Lake ID	Vegetation types	Dissolved CH4 concentrations (μmol/L)
		Sampling Location
		Edge	Sub-edge	center
AD42	Alpine meadow	103.67	9.74066	19.6178
AD43	Alpine meadow	149.272	14.672	33.5401
AD44	Alpine swamp meadow	134.078	174.68	112.826
AD45	Alpine swamp meadow	0.721829	0.0957689	NA
AD54	Alpine meadow	25.7644	NA	20.3731
ADa	Alpine meadow	5.37875	8.09647	77.4891
ADb	Alpine meadow	8.97244	30.5053	70.4138
ADc	Alpine meadow	95.843	NA	101.039
ADd	Alpine meadow	234.39	178.344	33.6454
ADe	Alpine meadow	1.87481	1.82939	2.53353
BLH1	Alpine swamp meadow	115.424	148.704	NA
BLH11	Alpine swamp meadow	95.0505	69.609	70.4206
BLH12	Alpine swamp meadow	89.7051	108.245	101.361
BLH15	Alpine meadow	51.4346	NA	280.466
BLH16	Alpine meadow	77.3865	60.3581	109.469
BLH2	Alpine swamp meadow	74.4405	NA	NA
BLH3	Alpine meadow	70.2995	69.9773	NA
BLH4	Alpine meadow	39.8652	44.4497	44.1032
BLH5	Alpine meadow	29.5368	NA	30.0336
BLH7	Alpine swamp meadow	46.8762	53.115	49.4439
BLH8	Alpine swamp meadow	31.1417	NA	NA
BLH9	Alpine meadow	76.6679	88.883	NA
BLHa	Alpine swamp meadow	5.58511	NA	6.88188
BLHb	Alpine meadow	70.4504	NA	83.5015
BLHc	Alpine meadow	210.69	212.716	186.219
BLHd	Alpine meadow	3.66233	NA	3.35414
BDQ10	Alpine meadow	2.49676	0.732554	0.54271
BDQ2	Alpine steppe	0.0692742	0.0446004	0.0308639
BDQ3	Alpine desert	0.0717422	0.0786972	0.102492
BDQ4	Alpine desert	0.100002	0.14478	0.110754
BDQ5	Alpine desert	0.47033	0.41103	0.409298
BDQ6	Alpine meadow	17.1713	1.31849	0.954417
BDQ7	Alpine meadow	1.99987	1.83139	2.4417
BDQ8	Alpine swamp meadow	4.97633	2.24749	2.4464
BDQ9	Alpine meadow	2.12827	6.06805	5.40233
CMR1	Alpine desert	0.0591852	0.113441	0.114433
CMR3	Alpine desert	0.110035	0.0717173	0.108011
CMR4	Alpine meadow	0.0741294	0.0753712	0.0797044
MD10	Alpine meadow	0.752013	0.574246	0.965481
MD11	Alpine meadow	2.45513	2.60609	NA
MD26	Alpine meadow	1.81959	0.939156	3.96875
MD7	Alpine desert	0.800396	0.639853	0.998073
MDa	Alpine steppe	2.40049	1.74185	3.75359
MDb	Alpine steppe	0.177684	0.179953	0.200161
TTH3	Alpine steppe	13.815	14.9145	18.3081
TTH4	Alpine steppe	3.18884	5.03905	0.914895
TTH7	Alpine steppe	5.61955	16.6187	16.4876
TTH8	Alpine steppe	27.6954	53.7919	75.7392
TTH9	Alpine steppe	0.268829	0.17376	0.130774
TTHa	Alpine steppe	0.199305	0.178852	0.151552
WDL1	Alpine steppe	0.754315	0.837032	0.585426
WDL6	Alpine desert	0.0282101	0.0386123	0.0413856
WDLa	Alpine steppe	0.0416149	0.0673279	0.059598
WDLb	Alpine desert	0.286148	0.295861	0.388818
WS2	Alpine meadow	0.0472594	NA	0.0444698
XSH2	Alpine desert	0.0583721	0.0864265	0.0712646

## Sheet: Ice-free period
Lake ID	Vegetation types	Sampling Time	Dissolved CH4 concentrations (μmol/L)	Datasource
AD-1	Alpine steppe	August	0.0232555	Mu et al. 2023
AD-10	Alpine steppe	August	0.784962	Mu et al. 2023
AD-11	Alpine steppe	August	0.431307	Mu et al. 2023
AD-12	Alpine steppe	August	0.21111	Mu et al. 2023
AD-13	Alpine steppe	August	0.142419	Mu et al. 2023
AD-14	Alpine meadow	August	1.47975	Mu et al. 2023
AD-15	Alpine meadow	August	0.256102	Mu et al. 2023
AD-16	Alpine meadow	August	1.09228	Mu et al. 2023
AD-17	Alpine swamp meadow	August	2.17254	Mu et al. 2023
AD-18	Alpine swamp meadow	August	6.77101	Mu et al. 2023
AD-19	Alpine meadow	August	1.97838	Mu et al. 2023
AD-2	Alpine swamp meadow	August	0.281758	Mu et al. 2023
AD-20	Alpine meadow	August	3.98512	Mu et al. 2023
AD-21	Alpine meadow	August	1.20222	Mu et al. 2023
AD-22	Alpine meadow	August	1.48206	Mu et al. 2023
AD-23	Alpine meadow	August	0.646532	Mu et al. 2023
AD-24	Alpine swamp meadow	August	0.495533	Mu et al. 2023
AD-25	Alpine meadow	August	1.03267	Mu et al. 2023
AD-26	Alpine meadow	August	2.97698	Mu et al. 2023
AD-27	Alpine meadow	August	4.82291	Mu et al. 2023
AD-28	Alpine swamp meadow	August	0.147269	Mu et al. 2023
AD-29	Alpine steppe	August	4.31957	Mu et al. 2023
AD-3	Alpine meadow	August	0.627683	Mu et al. 2023
AD-30	Alpine meadow	August	1.43444	Mu et al. 2023
AD-31	Alpine meadow	August	0.0877012	Mu et al. 2023
AD-32	Alpine meadow	August	0.0602196	Mu et al. 2023
AD-33	Alpine meadow	August	0.266602	Mu et al. 2023
AD-34	Alpine meadow	August	0.324448	Mu et al. 2023
AD-35	Alpine meadow	August	0.0840607	Mu et al. 2023
AD-36	Alpine meadow	August	0.317837	Mu et al. 2023
AD-37	Alpine meadow	August	2.18791	Mu et al. 2023
AD-38	Alpine meadow	August	1.84932	Mu et al. 2023
AD-39	Alpine meadow	August	1.33195	Mu et al. 2023
AD-4	Alpine meadow	August	0.623623	Mu et al. 2023
AD-40	Alpine meadow	August	1.85603	Mu et al. 2023
AD-41	Alpine meadow	August	0.847653	Mu et al. 2023
AD-42	Alpine meadow	August	3.88249	Mu et al. 2023
AD-43	Alpine meadow	August	4.98576	Mu et al. 2023
AD-44	Alpine meadow	August	2.68626	Mu et al. 2023
AD-45	Alpine swamp meadow	August	0.967015	Mu et al. 2023
AD-46	Alpine swamp meadow	August	0.8885	Mu et al. 2023
AD-47	Alpine meadow	August	5.22466	Mu et al. 2023
AD-48	Alpine swamp meadow	August	7.06575	Mu et al. 2023
AD-49	Alpine swamp meadow	August	1.1592	Mu et al. 2023
AD-5	Alpine meadow	August	0.412611	Mu et al. 2023
AD-50	Alpine steppe	August	0.403831	Mu et al. 2023
AD-51	Alpine meadow	August	3.84945	Mu et al. 2023
AD-52	Alpine swamp meadow	August	1.89132	Mu et al. 2023
AD-53	Alpine swamp meadow	August	0.98352	Mu et al. 2023
AD-54	Alpine swamp meadow	August	1.94871	Mu et al. 2023
AD-55	Alpine meadow	August	1.76855	Mu et al. 2023
AD-56	Alpine swamp meadow	August	1.25529	Mu et al. 2023
AD-6	Alpine meadow	August	0.0703551	Mu et al. 2023
AD-7	Alpine steppe	August	0.0536591	Mu et al. 2023
AD-8	Alpine steppe	August	0.654498	Mu et al. 2023
AD-9	Alpine steppe	August	0.0482787	Mu et al. 2023
B-1	Alpine swamp meadow	May	6.08558	Mu et al. 2023
B-1	Alpine swamp meadow	June	4.17019	Mu et al. 2023
B-1	Alpine swamp meadow	June	9.41273	Mu et al. 2023
B-1	Alpine steppe	July	3.55996	Mu et al. 2023
B-1	Alpine steppe	August	6.21385	Mu et al. 2023
B-1	Alpine swamp meadow	September	2.59167	Mu et al. 2023
B-1	Alpine swamp meadow	October	19.3949	Mu et al. 2023
B-10	Alpine meadow	June	0.0266584	Mu et al. 2023
B-11	Alpine swamp meadow	May	7.98943	Mu et al. 2023
B-11	Alpine swamp meadow	June	10.6133	Mu et al. 2023
B-11	Alpine swamp meadow	June	18.0335	Mu et al. 2023
B-11	Alpine steppe	July	7.71218	Mu et al. 2023
B-11	Alpine swamp meadow	August	2.90274	Mu et al. 2023
B-11	Alpine swamp meadow	September	3.68541	Mu et al. 2023
B-11	Alpine swamp meadow	October	3.09847	Mu et al. 2023
B-12	Alpine swamp meadow	May	8.62256	Mu et al. 2023
B-12	Alpine swamp meadow	June	7.70687	Mu et al. 2023
B-12	Alpine swamp meadow	June	11.5924	Mu et al. 2023
B-12	Alpine swamp meadow	July	4.89489	Mu et al. 2023
B-12	Alpine swamp meadow	August	3.99188	Mu et al. 2023
B-12	Alpine swamp meadow	September	1.79104	Mu et al. 2023
B-12	Alpine swamp meadow	October	1.90805	Mu et al. 2023
B-13	Alpine meadow	June	0.330517	Mu et al. 2023
B-13	Alpine meadow	June	0.893274	Mu et al. 2023
B-13	Alpine swamp meadow	July	0.489275	Mu et al. 2023
B-13	Alpine swamp meadow	August	0.500538	Mu et al. 2023
B-13	Alpine meadow	October	0.395993	Mu et al. 2023
B-14	Alpine meadow	May	9.87846	Mu et al. 2023
B-14	Alpine meadow	June	4.84911	Mu et al. 2023
B-14	Alpine meadow	June	11.6873	Mu et al. 2023
B-14	Alpine swamp meadow	July	6.05947	Mu et al. 2023
B-14	Alpine meadow	August	7.44876	Mu et al. 2023
B-14	Alpine meadow	September	1.81654	Mu et al. 2023
B-15	Alpine meadow	May	0.987275	Mu et al. 2023
B-15	Alpine meadow	June	4.78236	Mu et al. 2023
B-15	Alpine meadow	July	6.50481	Mu et al. 2023
B-15	Alpine meadow	August	1.82241	Mu et al. 2023
B-15	Alpine meadow	September	0.662454	Mu et al. 2023
B-15	Alpine meadow	October	2.59751	Mu et al. 2023
B-16	Alpine meadow	May	4.32267	Mu et al. 2023
B-16	Alpine meadow	June	1.79535	Mu et al. 2023
B-16	Alpine meadow	June	7.05092	Mu et al. 2023
B-16	Alpine meadow	July	5.50178	Mu et al. 2023
B-16	Alpine meadow	August	5.74846	Mu et al. 2023
B-16	Alpine meadow	September	5.01358	Mu et al. 2023
B-16	Alpine meadow	October	3.62408	Mu et al. 2023
B-17	Alpine meadow	June	1.54568	Mu et al. 2023
B-17	Alpine meadow	June	10.7627	Mu et al. 2023
B-17	Alpine meadow	July	4.66509	Mu et al. 2023
B-17	Alpine meadow	August	6.46827	Mu et al. 2023
B-17	Alpine meadow	September	2.30798	Mu et al. 2023
B-17	Alpine meadow	October	39.9793	Mu et al. 2023
B-18	Alpine swamp meadow	May	9.93635	Mu et al. 2023
B-18	Alpine swamp meadow	June	8.40296	Mu et al. 2023
B-18	Alpine meadow	July	4.47346	Mu et al. 2023
B-18	Alpine meadow	August	5.80119	Mu et al. 2023
B-18	Alpine swamp meadow	October	11.1446	Mu et al. 2023
B-2	Alpine swamp meadow	June	1.44099	Mu et al. 2023
B-2	Alpine swamp meadow	June	4.14966	Mu et al. 2023
B-2	Alpine swamp meadow	July	3.94301	Mu et al. 2023
B-2	Alpine swamp meadow	August	2.4268	Mu et al. 2023
B-2	Alpine swamp meadow	September	2.00016	Mu et al. 2023
B-2	Alpine swamp meadow	October	1.56472	Mu et al. 2023
B-3	Alpine meadow	May	2.5522	Mu et al. 2023
B-3	Alpine swamp meadow	June	2.31537	Mu et al. 2023
B-3	Alpine meadow	June	3.41965	Mu et al. 2023
B-3	Alpine swamp meadow	July	6.77675	Mu et al. 2023
B-3	Alpine swamp meadow	August	2.39771	Mu et al. 2023
B-3	Alpine meadow	September	2.16575	Mu et al. 2023
B-3	Alpine meadow	October	2.32684	Mu et al. 2023
B-4	Alpine meadow	May	0.615954	Mu et al. 2023
B-4	Alpine meadow	June	1.04574	Mu et al. 2023
B-4	Alpine meadow	June	5.01258	Mu et al. 2023
B-4	Alpine meadow	July	1.95534	Mu et al. 2023
B-4	Alpine meadow	August	1.78563	Mu et al. 2023
B-4	Alpine meadow	September	1.54564	Mu et al. 2023
B-4	Alpine meadow	October	3.12279	Mu et al. 2023
B-5	Alpine meadow	May	0.836099	Mu et al. 2023
B-5	Alpine meadow	June	0.656184	Mu et al. 2023
B-5	Alpine meadow	June	2.18223	Mu et al. 2023
B-5	Alpine meadow	July	1.14986	Mu et al. 2023
B-5	Alpine meadow	August	0.986812	Mu et al. 2023
B-5	Alpine meadow	September	0.408242	Mu et al. 2023
B-5	Alpine meadow	October	1.11892	Mu et al. 2023
B-6	Alpine meadow	June	0.0286091	Mu et al. 2023
B-7	Alpine swamp meadow	May	3.07746	Mu et al. 2023
B-7	Alpine meadow	June	2.97176	Mu et al. 2023
B-7	Alpine swamp meadow	June	3.62557	Mu et al. 2023
B-7	Alpine meadow	July	1.65852	Mu et al. 2023
B-7	Alpine meadow	August	3.57479	Mu et al. 2023
B-7	Alpine swamp meadow	September	2.20197	Mu et al. 2023
B-7	Alpine swamp meadow	October	6.51656	Mu et al. 2023
B-8	Alpine swamp meadow	June	1.30271	Mu et al. 2023
B-8	Alpine swamp meadow	July	1.7909	Mu et al. 2023
B-8	Alpine swamp meadow	August	2.41069	Mu et al. 2023
B-8	Alpine swamp meadow	August	2.04533	Mu et al. 2023
B-8	Alpine swamp meadow	September	0.611446	Mu et al. 2023
B-8	Alpine swamp meadow	October	2.18946	Mu et al. 2023
B-9	Alpine swamp meadow	June	0.739403	Mu et al. 2023
BDQ-1	Alpine swamp meadow	July	0.0221184	Mu et al. 2023
BDQ-10	Alpine meadow	August	1.32486	Mu et al. 2023
BDQ-2	Alpine steppe	July	0.0211621	Mu et al. 2023
BDQ-3	Alpine steppe	July	0.17449	Mu et al. 2023
BDQ-4	Alpine desert	August	0.0639875	Mu et al. 2023
BDQ-5	Alpine desert	August	0.594987	Mu et al. 2023
BDQ-6	Alpine meadow	August	0.51336	Mu et al. 2023
BDQ-7	Alpine meadow	August	0.688088	Mu et al. 2023
BDQ-8	Alpine swamp meadow	August	1.32307	Mu et al. 2023
BDQ-9	Alpine meadow	August	0.681177	Mu et al. 2023
C-1	Alpine desert	May	0.0242024	Mu et al. 2023
C-1	Alpine swamp meadow	June	0.0357478	Mu et al. 2023
C-1	Alpine desert	July	0.0587655	Mu et al. 2023
C-1	Alpine desert	August	0.0746846	Mu et al. 2023
C-1	Alpine desert	October	0.100043	Mu et al. 2023
C-3	Alpine desert	May	0.0211516	Mu et al. 2023
C-3	Alpine meadow	June	0.0269896	Mu et al. 2023
C-3	Alpine desert	July	0.053485	Mu et al. 2023
C-3	Alpine desert	August	0.0567886	Mu et al. 2023
C-3	Alpine desert	October	0.10441	Mu et al. 2023
C-4	Alpine meadow	May	0.0621768	Mu et al. 2023
C-4	Alpine desert	July	0.886902	Mu et al. 2023
C-4	Alpine meadow	August	0.602166	Mu et al. 2023
C-4	Alpine meadow	October	0.278128	Mu et al. 2023
MD-1	Alpine meadow	July	0.874758	Mu et al. 2023
MD-10	Alpine meadow	July	0.533101	Mu et al. 2023
MD-11	Alpine meadow	July	2.15248	Mu et al. 2023
MD-12	Alpine meadow	July	0.916772	Mu et al. 2023
MD-13	Alpine meadow	July	0.091	Mu et al. 2023
MD-14	Alpine steppe	July	0.340054	Mu et al. 2023
MD-15	Alpine steppe	July	0.0942055	Mu et al. 2023
MD-17	Alpine steppe	July	3.56437	Mu et al. 2023
MD-18	Alpine meadow	July	3.68127	Mu et al. 2023
MD-19	Alpine meadow	July	1.765	Mu et al. 2023
MD-2	Alpine meadow	July	0.421891	Mu et al. 2023
MD-20	Alpine swamp meadow	July	4.57172	Mu et al. 2023
MD-21	Alpine meadow	July	3.39935	Mu et al. 2023
MD-22	Alpine steppe	July	3.17797	Mu et al. 2023
MD-23	Alpine steppe	July	2.02954	Mu et al. 2023
MD-24	Alpine steppe	July	1.01116	Mu et al. 2023
MD-25	Alpine steppe	July	0.49571	Mu et al. 2023
MD-26	Alpine steppe	July	0.346848	Mu et al. 2023
MD-27	Alpine steppe	July	3.48529	Mu et al. 2023
MD-28	Alpine swamp meadow	July	1.27358	Mu et al. 2023
MD-29	Alpine swamp meadow	July	1.21877	Mu et al. 2023
MD-3	Alpine swamp meadow	July	2.17378	Mu et al. 2023
MD-30	Alpine meadow	July	1.58922	Mu et al. 2023
MD-31	Alpine swamp meadow	July	0.883782	Mu et al. 2023
MD-32	Alpine meadow	July	0.379751	Mu et al. 2023
MD-33	Alpine steppe	July	4.91123	Mu et al. 2023
MD-34	Alpine swamp meadow	July	1.26958	Mu et al. 2023
MD-35	Alpine swamp meadow	July	1.09637	Mu et al. 2023
MD-36	Alpine meadow	July	6.85704	Mu et al. 2023
MD-37	Alpine meadow	July	3.21991	Mu et al. 2023
MD-38	Alpine meadow	July	2.36468	Mu et al. 2023
MD-39	Alpine swamp meadow	July	1.70554	Mu et al. 2023
MD-4	Alpine swamp meadow	July	0.0612881	Mu et al. 2023
MD-40	Alpine meadow	July	2.53423	Mu et al. 2023
MD-41	Alpine swamp meadow	July	3.86965	Mu et al. 2023
MD-42	Alpine swamp meadow	July	1.43364	Mu et al. 2023
MD-43	Alpine swamp meadow	July	1.13327	Mu et al. 2023
MD-44	Alpine swamp meadow	July	0.323538	Mu et al. 2023
MD-45	Alpine meadow	July	0.431505	Mu et al. 2023
MD-46	Alpine meadow	July	0.842575	Mu et al. 2023
MD-47	Alpine swamp meadow	July	0.449167	Mu et al. 2023
MD-48	Alpine swamp meadow	July	0.196917	Mu et al. 2023
MD-49	Alpine meadow	July	1.24905	Mu et al. 2023
MD-5	Alpine swamp meadow	July	5.08577	Mu et al. 2023
MD-50	Alpine meadow	July	2.8826	Mu et al. 2023
MD-6	Alpine swamp meadow	July	0.123193	Mu et al. 2023
MD-7	Alpine meadow	July	0.541728	Mu et al. 2023
MD-8	Alpine desert	July	0.210804	Mu et al. 2023
MD-9	Alpine desert	July	0.511862	Mu et al. 2023
T-1	Alpine steppe	May	0.151101	Mu et al. 2023
T-1	Alpine desert	June	0.0607945	Mu et al. 2023
T-1	Alpine desert	July	0.34008	Mu et al. 2023
T-1	Alpine steppe	August	0.279493	Mu et al. 2023
T-1	Alpine steppe	September	0.234007	Mu et al. 2023
T-1	Alpine steppe	October	0.103284	Mu et al. 2023
T-2	Alpine steppe	August	0.0430107	Mu et al. 2023
T-2	Alpine steppe	September	0.0347241	Mu et al. 2023
T-3	Alpine steppe	May	2.39132	Mu et al. 2023
T-3	Alpine desert	June	3.73055	Mu et al. 2023
T-3	Alpine steppe	July	7.2458	Mu et al. 2023
T-3	Alpine steppe	August	4.88958	Mu et al. 2023
T-3	Alpine steppe	September	0.549729	Mu et al. 2023
T-3	Alpine steppe	October	3.4331	Mu et al. 2023
T-4	Alpine steppe	May	0.384811	Mu et al. 2023
T-4	Alpine steppe	June	0.749505	Mu et al. 2023
T-4	Alpine steppe	July	1.35151	Mu et al. 2023
T-4	Alpine steppe	August	0.229031	Mu et al. 2023
T-4	Alpine steppe	September	0.0130565	Mu et al. 2023
T-4	Alpine steppe	October	1.07846	Mu et al. 2023
T-5	Alpine steppe	May	0.582337	Mu et al. 2023
T-5	Alpine steppe	June	0.731083	Mu et al. 2023
T-5	Alpine steppe	July	1.36946	Mu et al. 2023
T-5	Alpine steppe	August	0.229031	Mu et al. 2023
T-5	Alpine steppe	September	0.0201343	Mu et al. 2023
T-5	Alpine steppe	October	1.11034	Mu et al. 2023
T-6	Alpine steppe	August	0.176628	Mu et al. 2023
T-6	Alpine steppe	September	0.0201914	Mu et al. 2023
T-6	Alpine steppe	October	0.119775	Mu et al. 2023
T-7	Alpine steppe	May	0.706377	Mu et al. 2023
T-7	Alpine steppe	June	4.36188	Mu et al. 2023
T-7	Alpine steppe	July	3.97102	Mu et al. 2023
T-7	Alpine steppe	August	5.01882	Mu et al. 2023
T-7	Alpine steppe	September	3.24237	Mu et al. 2023
T-7	Alpine steppe	October	3.96559	Mu et al. 2023
T-8	Alpine steppe	May	1.58698	Mu et al. 2023
T-8	Alpine steppe	June	1.39194	Mu et al. 2023
T-8	Alpine steppe	August	3.77449	Mu et al. 2023
T-8	Alpine steppe	October	0.687736	Mu et al. 2023
T-9	Alpine steppe	May	0.103185	Mu et al. 2023
T-9	Alpine steppe	June	0.0566001	Mu et al. 2023
T-9	Alpine steppe	July	0.186782	Mu et al. 2023
T-9	Alpine steppe	August	0.117229	Mu et al. 2023
T-9	Alpine steppe	October	0.0643225	Mu et al. 2023
WDL-1	Alpine steppe	June	0.58678	Mu et al. 2023
WDL-6	Alpine desert	May	0.0281056	Mu et al. 2023
WDL-6	Alpine steppe	June	0.0184091	Mu et al. 2023
WDL-6	Alpine steppe	July	0.0324957	Mu et al. 2023
WDL-6	Alpine desert	August	0.0169352	Mu et al. 2023
WDL-6	Alpine desert	October	0.037341	Mu et al. 2023
WDL-8	Alpine meadow	May	0.489391	Mu et al. 2023
WDL-8	Alpine steppe	June	0.897568	Mu et al. 2023
WDL-8	Alpine desert	July	2.34201	Mu et al. 2023
WDL-8	Alpine meadow	August	0.493222	Mu et al. 2023
WDL-8	Alpine meadow	October	4.42822	Mu et al. 2023
WS-1	Alpine desert	June	0.00689675	Mu et al. 2023
WS-1	Alpine meadow	July	0.0368692	Mu et al. 2023
WS-1	Alpine meadow	September	0.031457	Mu et al. 2023
WS-2	Alpine meadow	May	0.0171906	Mu et al. 2023
WS-2	Alpine meadow	June	0.0756281	Mu et al. 2023
WS-2	Alpine meadow	July	0.0524779	Mu et al. 2023
WS-2	Alpine meadow	August	0.0586109	Mu et al. 2023
WS-2	Alpine meadow	September	0.0212116	Mu et al. 2023
WS-2	Alpine meadow	October	0.0618864	Mu et al. 2023
WS-3	Alpine meadow	May	0.0216852	Mu et al. 2023
WS-3	Alpine meadow	June	0.0168848	Mu et al. 2023
WS-3	Alpine meadow	July	0.0541255	Mu et al. 2023
WS-3	Alpine meadow	August	0.0561085	Mu et al. 2023
WS-3	Alpine meadow	September	0.0264991	Mu et al. 2023
WS-4	Alpine meadow	May	0.217134	Mu et al. 2023
WS-4	Alpine meadow	June	0.314352	Mu et al. 2023
WS-4	Alpine meadow	July	0.409711	Mu et al. 2023
WS-4	Alpine meadow	August	0.321496	Mu et al. 2023
WS-4	Alpine meadow	September	0.128297	Mu et al. 2023
WS-4	Alpine meadow	October	0.744448	Mu et al. 2023
WYK-2	Alpine meadow	May	0.0508159	Mu et al. 2023
WYK-2	Alpine meadow	June	0.0579206	Mu et al. 2023
WYK-2	Alpine meadow	July	0.0937877	Mu et al. 2023
WYK-2	Alpine meadow	August	0.203482	Mu et al. 2023
WYK-2	Alpine meadow	September	0.0488318	Mu et al. 2023
WYK-2	Alpine meadow	October	0.16346	Mu et al. 2023
WYK-3	Alpine meadow	May	0.0096139	Mu et al. 2023
WYK-3	Alpine meadow	June	0.0234072	Mu et al. 2023
WYK-3	Alpine meadow	July	0.0992732	Mu et al. 2023
WYK-3	Alpine meadow	August	0.0792335	Mu et al. 2023
WYK-3	Alpine meadow	September	0.0856103	Mu et al. 2023
WYK-3	Alpine meadow	October	0.0941692	Mu et al. 2023
X-2	Alpine desert	May	0.0420006	Mu et al. 2023
X-2	Alpine meadow	June	0.0216884	Mu et al. 2023
X-2	Alpine meadow	July	0.0960461	Mu et al. 2023
X-2	Alpine desert	August	0.133377	Mu et al. 2023
X-2	Alpine desert	September	0.188076	Mu et al. 2023
X-2	Alpine desert	October	0.116508	Mu et al. 2023
X-6	Alpine desert	May	0.0234365	Mu et al. 2023
X-6	Alpine meadow	June	0.0480235	Mu et al. 2023
X-6	Alpine desert	July	0.0258152	Mu et al. 2023
X-6	Alpine desert	August	0.015928	Mu et al. 2023
X-6	Alpine desert	September	0.0212489	Mu et al. 2023
X-7	Alpine desert	July	0.0438306	Mu et al. 2023
X-7	Alpine steppe	August	0.0637368	Mu et al. 2023
X-7	Alpine steppe	September	0.0075451	Mu et al. 2023
X-8	Alpine desert	May	0.0355011	Mu et al. 2023
X-8	Alpine desert	June	0.0422311	Mu et al. 2023
X-8	Alpine steppe	July	0.0481718	Mu et al. 2023
X-8	Alpine desert	August	0.0393014	Mu et al. 2023
X-8	Alpine desert	October	0.0369487	Mu et al. 2023
Y-1	Alpine steppe	May	21.309	Mu et al. 2023
Y-1	Alpine desert	June	0.201741	Mu et al. 2023
Y-1	Alpine desert	July	0.327243	Mu et al. 2023
Y-1	Alpine steppe	August	0.188867	Mu et al. 2023
Y-1	Alpine steppe	September	0.0681943	Mu et al. 2023
Y-1	Alpine steppe	October	0.358023	Mu et al. 2023
Y-2	Alpine steppe	May	7.65287	Mu et al. 2023
Y-2	Alpine desert	June	0.0747903	Mu et al. 2023
Y-2	Alpine steppe	July	0.0932275	Mu et al. 2023
Y-2	Alpine steppe	August	0.0687002	Mu et al. 2023
Y-2	Alpine steppe	September	0.111052	Mu et al. 2023
Y-2	Alpine steppe	October	0.0540049	Mu et al. 2023
Y-4	Alpine desert	May	1.22408	Mu et al. 2023
Y-4	Alpine desert	September	0.0247523	Mu et al. 2023
Y-5	Alpine steppe	May	0.589474	Mu et al. 2023
Y-5	Alpine steppe	June	0.746287	Mu et al. 2023
Y-5	Alpine steppe	July	2.54062	Mu et al. 2023
Y-5	Alpine steppe	August	1.89233	Mu et al. 2023
Y-5	Alpine steppe	October	1.95167	Mu et al. 2023
