# Supplementary material for: Methane emissions from thermokarst lakes must emphasize the ice-melting impact on the Tibetan Plateau
Source: Nat Commun. 2025 Mar 11;16:2404. doi: 10.1038/s41467-025-57745-2 (PMC11894136; doi:10.1038/s41467-025-57745-2)
Supplement: Supplementary file 3 — Source Data [file 41467_2025_57745_MOESM3_ESM.zip › 532662_2_data_set_10310598_srdtrt/sourse data/Supplementary Fig. 4.xlsx]

## Sheet: Sheet1
Sample ID	IF		Datasource		BS		Datasource		Sample ID	IC		Datasource
	δ13CH4	δ13CO2			δ13CH4	δ13CO2				δ13CH4	δ13CO2
MD-1	-66.91	-22.2	Mu et al. 2023		-63.8	-9.8	Yang et al. 2023		AD a-1-1	-51.1752	-27.6806	This study
MD-2	-57.73	-21.05	Mu et al. 2023		-71.5	-0.49	Yang et al. 2023		AD a-2-1	-57.4976	-25.719	This study
MD-3	-62.72	-18.25	Mu et al. 2023		-76.7	-14.1	Yang et al. 2023		AD a-3-1	-62.0504	-27.2689	This study
MD-4	-75.32	-18.41	Mu et al. 2023		-74.2	-9.2	Yang et al. 2023		AD b-1-1	-53.8666	-15.0587	This study
MD-5	-54.79	-18.94	Mu et al. 2023		-67.8	-8.5	Yang et al. 2023		AD b-2-1	-57.1504	-22.1538	This study
MD-6	-83.99	-22.35	Mu et al. 2023		-62.2	-11.6	Yang et al. 2023		AD b-3-1	-33.7987	-14.9749	This study
MD-7	-59.88	-19.96	Mu et al. 2023		-72.4	-8.9	Yang et al. 2023		AD c-1-1	-42.7717	-19.4724	This study
MD-8	-69.85	-16.26	Mu et al. 2023		-83.4	-21	Yang et al. 2023		AD c-2-1	-62.0984	-29.2957	This study
MD-9	-66.94	-19.7	Mu et al. 2023		-77.2	-8.6	Yang et al. 2023		AD d-1-1	-54.3778	-18.1268	This study
MD-10	-51.26	-20.46	Mu et al. 2023		-77.6	-4.4	Yang et al. 2023		AD d-2-1	-48.01	-12.3428	This study
MD-11	-49.64	-22.04	Mu et al. 2023		-73.3	-15.4	Yang et al. 2023		AD d-3-1	-44.4583	-12.4177	This study
MD-12	-52.27	-19.31	Mu et al. 2023		-71.5	-20.4	Yang et al. 2023		AD e-1-1	-59.5862	-16.6066	This study
MD-13	-62.91	-21.89	Mu et al. 2023		-64.6	-4.2	Yang et al. 2023		AD e-2-1	-60.2568	-24.2323	This study
MD-14	-62.06	-19.65	Mu et al. 2023		-66.9	-20.1	Yang et al. 2023		AD e-3-1	-59.8061	-24.6022	This study
MD-15	-56.55	-24.95	Mu et al. 2023		-81.2	-21.8	Yang et al. 2023		AD 42-1-1	-66.8778	-18.9926	This study
MD-16	-70.22	-20.86	Mu et al. 2023		-72.4	-22.9	Yang et al. 2023		AD 42-2-1	-62.6868	-20.3953	This study
MD-17	-54.78	-20.69	Mu et al. 2023		-83.4	-21.4	Yang et al. 2023		AD 42-3-1	-62.5189	-26.838	This study
MD-18	-54.63	-19.34	Mu et al. 2023		-68.9	-17.1	Yang et al. 2023		AD 43-1-1	-58.7203	-23.6628	This study
MD-19	-43.6	-15.88	Mu et al. 2023		-79	-13.4	Yang et al. 2023		AD 43-2-1	-57.7687	-24.1878	This study
MD-20	-52.53	-17.39	Mu et al. 2023		-78	-19.1	Yang et al. 2023		AD 43-3-1	-56.3845	-15.3869	This study
MD-21	-48.68	-22.29	Mu et al. 2023		-69.6	-17.1	Yang et al. 2023		AD 44-1-1	-66.525	-21.6889	This study
MD-22	-53.25	-17.82	Mu et al. 2023		-66.1	-17.7	Yang et al. 2023		AD 44-2-1	-63.4392	-17.9337	This study
MD-23	-53.83	-20.02	Mu et al. 2023		-66.6	-10.4	Yang et al. 2023		AD 44-3-1	-61.993	-13.5045	This study
MD-24	-50.4	-20.23	Mu et al. 2023		-83.1	-17.6	Yang et al. 2023		AD 45-1-1	-67.2969	-26.5569	This study
MD-25	-44.72	-19.3	Mu et al. 2023		-71.7	-19.7	Yang et al. 2023		AD 45-2-1	-61.9709	-26.7852	This study
MD-26	-42.42	-21.92	Mu et al. 2023		-69.4	-9.4	Yang et al. 2023		AD 54-1-1	-58.9284	-22.6024	This study
MD-27	-46.3	-18.37	Mu et al. 2023		-75.8	-10.6	Yang et al. 2023		AD 54-2-1	-71.496	-26.4604	This study
MD-28	-53.42	-16.88	Mu et al. 2023		-67.9	-8.1	Yang et al. 2023		BDQ 2-1-1	-71.2564	-17.6504	This study
MD-29	-57.88	-18.81	Mu et al. 2023		-67.5	-5.4	Yang et al. 2023		BDQ 2-2-1	-63.8413	-18.6743	This study
MD-30	-55.1	-19.44	Mu et al. 2023						BDQ 2-3-1	-63.4847	-22.3217	This study
MD-31	-66.25	-21.31	Mu et al. 2023						BDQ 3-1-1	-57.9549	-16.1193	This study
MD-32	-59.47	-18.06	Mu et al. 2023						BDQ 3-2-1	-58.0856	-26.6608	This study
MD-33	-55.88	-18.99	Mu et al. 2023						BDQ 3-3-1	-60.6371	-20.44	This study
MD-34	-61.36	-18.76	Mu et al. 2023						BDQ 4-1-1	-71.8021	-25.683	This study
MD-35	-46.76	-22.33	Mu et al. 2023						BDQ 4-2-1	-73.1791	-15.9329	This study
MD-36	-56.99	-21.34	Mu et al. 2023						BDQ 4-3-1	-68.846	-26.3577	This study
MD-37	-53.47	-20.21	Mu et al. 2023						BDQ 5-1-1	-51.4863	-29.0697	This study
MD-38	-52.53	-20.38	Mu et al. 2023						BDQ 5-2-1	-54.0002	-24.3538	This study
MD-39	-53.35	-19.87	Mu et al. 2023						BDQ 5-3-1	-56.6763	-19.7344	This study
MD-40	-53.35	-18.08	Mu et al. 2023						BDQ 6-1-1	-74.2137	-26.5553	This study
MD-41	-58.48	-19.35	Mu et al. 2023						BDQ 6-2-1	-73.5286	-28.2595	This study
MD-42	-56.56	-16.22	Mu et al. 2023						BDQ 6-3-1	-75.9476	-28.8325	This study
MD-43	-51.25	-15.28	Mu et al. 2023						BDQ 7-1-1	-64.5461	-28.9053	This study
MD-44	-55.19	-18.59	Mu et al. 2023						BDQ 7-2-1	-67.7656	-24.7375	This study
MD-45	-54.86	-17.09	Mu et al. 2023						BDQ 7-3-1	-66.5336	-25.6316	This study
MD-46	-65.81	-20.75	Mu et al. 2023						BDQ 8-1-1	-67.3518	-24.2614	This study
MD-47	-57.24	-20.06	Mu et al. 2023						BDQ 8-2-1	-65.753	-26.6099	This study
MD-48	-38.72	-16.84	Mu et al. 2023						BDQ 8-3-a	-68.0804	-24.6576	This study
MD-49	-54.3	-17.27	Mu et al. 2023						BDQ 9-1-1	-57.683	-29.4493	This study
MD-50	-55.8	-18.14	Mu et al. 2023						BDQ 9-2-1	-75.4273	-27.5939	This study
BDQ-1	-41.26	-24.76	Mu et al. 2023						BDQ 9-3-1	-72.8317	-27.2852	This study
BDQ-2	-41.25	-17.46	Mu et al. 2023						BDQ 10-1-1	-58.9477	-27.6203	This study
BDQ-3	-54.59	-19.37	Mu et al. 2023						BDQ 10-2-1	-62.7547	-21.5385	This study
BDQ-4	-64.46	-14.53	Mu et al. 2023						BDQ 10-3-1	-61.0216	-23.3603	This study
BDQ-5	-58.97	-17.96	Mu et al. 2023						B a-1-1	-60.5569	-26.7693	This study
BDQ-6	-59.66	-20.6	Mu et al. 2023						B a-2-1	-61.0696	-23.6652	This study
BDQ-7	-48.07	-20.66	Mu et al. 2023						B b-1-1	-64.9888	-25.513	This study
BDQ-8	-55.46	-16.77	Mu et al. 2023						B b-2-1	-64.8234	-14.1968	This study
BDQ-9	-53.03	-19.54	Mu et al. 2023						B c-1-1	-61.1263	-13.8811	This study
BDQ-10	-59.22	-20.62	Mu et al. 2023						B c-2-1	-60.7689	-13.5917	This study
AD-1	-40.08	-21.32	Mu et al. 2023						B c-3-1	-56.3167	-10.5921	This study
AD-2	-51.43	-22.15	Mu et al. 2023						B d-1-1	-53.2502	-15.3308	This study
AD-3	-50.77	-24.11	Mu et al. 2023						B d-2-1	-61.1791	-23.7075	This study
AD-4	-54.64	-23.13	Mu et al. 2023						B 2-1-1	-55.7325	-23.5227	This study
AD-5	-52.38	-16.45	Mu et al. 2023						B 2-2-1	-60.5385	-26.3325	This study
AD-6	-52.01	-17.5	Mu et al. 2023						B 2-3-1	-55.4225	-26.6197	This study
AD-7	-42.66	-16.78	Mu et al. 2023						B 3-1-1	-51.2423	-14.2687	This study
AD-8	-60	-16.45	Mu et al. 2023						B 3-2-1	-52.2904	-16.8331	This study
AD-9	-51.16	-15.37	Mu et al. 2023						B 4-1-1	-26.7022	-16.8315	This study
AD-10	-56.62	-15.65	Mu et al. 2023						B 4-2-1	-38.7778	-16.0397	This study
AD-11	-49.7	-15.51	Mu et al. 2023						B 4-3-1	-38.8792	-13.909	This study
AD-12	-56.88	-16.51	Mu et al. 2023						B 5-1-1	-48.8302	-11.6372	This study
AD-13	-54.43	-16.77	Mu et al. 2023						B 5-2-1	-63.5153	-13.8427	This study
AD-14	-54.1	-17.29	Mu et al. 2023						B 11-1-1	-67.9384	-27.2624	This study
AD-15	-59.99	-17.15	Mu et al. 2023						B 11-2-1	-67.7324	-29.9544	This study
AD-16	-81.75	-17.12	Mu et al. 2023						B 11-3-1	-66.1054	-28.731	This study
AD-17	-72.74	-17.22	Mu et al. 2023						B 12-1-1	-60.1564	-25.4444	This study
AD-18	-62.49	-17.2	Mu et al. 2023						B 12-2-1	-65.4556	-24.7763	This study
AD-19	-73.04	-17.67	Mu et al. 2023						B 12-3-1	-60.1746	-24.0846	This study
AD-20	-60.61	-17.14	Mu et al. 2023						MD a-1-1	-64.0791	-21.8747	This study
AD-21	-79.57	-23.31	Mu et al. 2023						MD a-2-1	-64.5308	-25.0726	This study
AD-22	-71.55	-22.04	Mu et al. 2023						MD a-3-1	-64.4721	-22.2685	This study
AD-23	-55.75	-18.67	Mu et al. 2023						MD b-1-1	-57.765	-26.5484	This study
AD-24	-48.59	-25.03	Mu et al. 2023						MD b-2-1	-55.379	-16.4957	This study
AD-25	-61.12	-20.2	Mu et al. 2023						MD b-3-1	-58.4787	-17.8666	This study
AD-26	-56.93	-20.08	Mu et al. 2023						MD 7-1-1	-53.4241	-24.916	This study
AD-27	-72.6	-19.04	Mu et al. 2023						MD 7-2-1	-51.0609	-23.7936	This study
AD-28	-62.62	-15.28	Mu et al. 2023						MD 7-3-1	-47.9128	-15.6826	This study
AD-29	-51.83	-21.67	Mu et al. 2023						MD 10-1-1	-58.6364	-21.8032	This study
AD-30	-52.29	-17.48	Mu et al. 2023						MD 10-2-1	-56.2563	-19.4461	This study
AD-31	-73.9	-18.61	Mu et al. 2023						MD 10-3-1	-56.0733	-22.275	This study
AD-32	-75.55	-21	Mu et al. 2023						MD 11-1-1	-53.5842	-20.7807	This study
AD-33	-71.45	-19.76	Mu et al. 2023						MD 11-2-1	-36.7498	-14.3304	This study
AD-34	-65.81	-19.52	Mu et al. 2023						MD 26-1-1	-47.5422	-19.6413	This study
AD-35	-64.72	-19.2	Mu et al. 2023						MD 26-2-1	-55.3373	-18.968	This study
AD-36	-66.85	-16.99	Mu et al. 2023						MD 26-3-1	-58.2072	-19.5206	This study
AD-37	-63.09	-21.65	Mu et al. 2023						T a-1-1	-53.6965	-15.5461	This study
AD-38	-44.48	-18.33	Mu et al. 2023						T a-2-1	-53.606	-16.6841	This study
AD-39	-70.58	-18.17	Mu et al. 2023						T a-3-1	-55.4708	-25.9974	This study
AD-40	-66.72	-19.42	Mu et al. 2023						T 3-1-1	-50.2756	-20.8759	This study
AD-41	-62.15	-18.81	Mu et al. 2023						T 3-2-1	-55.836	-24.8333	This study
AD-42	-45.63	-17.72	Mu et al. 2023						T 3-3-1	-57.654	-31.5016	This study
AD-43	-51	-18.96	Mu et al. 2023						T 4-1-1	-41.2053	-16.8375	This study
AD-44	-60.48	-23.2	Mu et al. 2023						T 4-2-1	-54.9747	-26.5414	This study
AD-45	-59.23	-19.83	Mu et al. 2023						T 4-3-1	-56.8314	-28.1002	This study
AD-46	-61.87	-21.18	Mu et al. 2023						T 7-1-1	-54.9078	-14.2513	This study
AD-47	-64.3	-22.05	Mu et al. 2023						T 7-2-1	-52.6079	-17.9845	This study
AD-48	-61.84	-20.25	Mu et al. 2023						T 7-3-1	-61.6982	-26.2728	This study
AD-49	-56.27	-18.41	Mu et al. 2023						T 8-1-1	-63.6152	-16.1376	This study
AD-50	-64.38	-20.83	Mu et al. 2023						T 8-2-1	-60.1389	-13.3063	This study
AD-51	-66.48	-22.32	Mu et al. 2023						T 8-3-1	-70.554	-19.9241	This study
AD-52	-63.62	-20.82	Mu et al. 2023						T 9-1-1	-57.5819	-15.6893	This study
AD-53	-58.03	-18.96	Mu et al. 2023						T 9-2-1	-57.3127	-25.2638	This study
AD-54	-49.45	-16.42	Mu et al. 2023						T 9-3-1	-53.6072	-16.8921	This study
AD-55	-44.87	-19.68	Mu et al. 2023						WDL a-1-1	-53.8987	-17.3577	This study
AD-56	-63.63	-19.35	Mu et al. 2023						WDL a-2-1	-54.1578	-15.7202	This study
									WDL a-3-1	-58.9265	-18.0449	This study
									WDL b-1-1	-58.5527	-25.6157	This study
									WDL b-2-1	-54.5478	-25.5555	This study
									WDL b-3-1	-56.6452	-22.2211	This study
									WDL 1-1-1	-75.7934	-24.288	This study
									WDL 1-2-1	-77.8198	-24.2697	This study
									WDL 1-3-1	-89.5649	-26.6393	This study
									WDL 6-1-1	-37.0382	-27.7128	This study
									WDL 6-2-1	-40.2857	-25.5999	This study
									WDL 6-3-a	-47.3237	-29.1742	This study
									C 1-1-1	-47.2162	-26.3157	This study
									C 1-2-1	-56.03	-29.8433	This study
									C 1-3-a	-49.2034	-28.7791	This study
									C 3-1-1	-43.2121	-26.2958	This study
									C 3-2-1	-43.8439	-27.4152	This study
									C 3-3-1	-44.5126	-26.3913	This study
									C 4-1-1	-50.9547	-20.8979	This study
									C 4-2-1	-51.2233	-21.5091	This study
									C 4-3-1	-54.2978	-23.6546	This study
									X 2-1-1	-50.639	-14.7006	This study
									X 2-2-1	-52.46	-29.4089	This study
									X 2-3-1	-48.5967	-25.2443	This study
									WS 2-1-1	-59.9414	-26.5259	This study
									WS 2-2-1	-38.6832	-25.1891	This study
