# Supplementary material for: Methane emissions from thermokarst lakes must emphasize the ice-melting impact on the Tibetan Plateau
Source: Nat Commun. 2025 Mar 11;16:2404. doi: 10.1038/s41467-025-57745-2 (PMC11894136; doi:10.1038/s41467-025-57745-2)
Supplement: Supplementary file 3 — Source Data [file 41467_2025_57745_MOESM3_ESM.zip › 532662_2_data_set_10310598_srdtrt/sourse data/Supplementary Fig. 6.xlsx]

## Sheet: Sheet1
Vegetation types	The proportion of CH4 emissions through ebullition	Datasource			Summary
Alpine swamp meadow	0.57604	Yang et al. 2023			Vegetation types	The proportion of CH4 emissions through ebullition
	0.63051	Yang et al. 2023			Alpine swamp meadow	0.778355
	0.6586	Yang et al. 2023			Alpine meadow	0.877845
	0.71137	Yang et al. 2023			Alpine steppe	0.84968
	0.72882	Yang et al. 2023			Alpine desert	0.83529
	0.75265	Yang et al. 2023
	0.7918	Yang et al. 2023
	0.84883	Yang et al. 2023
	0.86117	Yang et al. 2023
	0.89905	Yang et al. 2023
	0.90075	Yang et al. 2023
	0.92032	Yang et al. 2023
Alpine meadow	0.79019	Yang et al. 2023
	0.85096	Yang et al. 2023
	0.85606	Yang et al. 2023
	0.85947	Yang et al. 2023
	0.865	Yang et al. 2023
	0.8701	Yang et al. 2023
	0.8799	Yang et al. 2023
	0.88585	Yang et al. 2023
	0.8867	Yang et al. 2023
	0.89011	Yang et al. 2023
	0.90245	Yang et al. 2023
	0.90969	Yang et al. 2023
	0.93054	Yang et al. 2023
Alpine steppe	0.8667	Yang et al. 2023
	0.85777	Yang et al. 2023
	0.85521	Yang et al. 2023
	0.84883	Yang et al. 2023
	0.81989	Yang et al. 2023
Alpine desert	0.83529	Yang et al. 2023
