# Supplementary material for: Methane emissions from thermokarst lakes must emphasize the ice-melting impact on the Tibetan Plateau
Source: Nat Commun. 2025 Mar 11;16:2404. doi: 10.1038/s41467-025-57745-2 (PMC11894136; doi:10.1038/s41467-025-57745-2)
Supplement: Supplementary file 3 — Source Data [file 41467_2025_57745_MOESM3_ESM.zip › 532662_2_data_set_10310598_srdtrt/sourse data/Supplementary Fig. 7.xlsx]

## Sheet: Sheet1
Vegetation types	CH4 emissions(Gg CH4 yr-1)
	Water storage	Ice bubble storage	Diffusion	Bubble
Alpine swamp meadow	1.72494	0.636062	1.50618	5.28929
Alpine meadow	8.12475	3.46046	6.97934	50.1556
Alpine steppe	0.691912	0.283305	1.13552	6.41851
Alpine desert	0.0399154	0.0160113	0.168108	0.852539
