# Supplementary material for: Methane emissions from thermokarst lakes must emphasize the ice-melting impact on the Tibetan Plateau
Source: Nat Commun. 2025 Mar 11;16:2404. doi: 10.1038/s41467-025-57745-2 (PMC11894136; doi:10.1038/s41467-025-57745-2)
Supplement: Supplementary file 3 — Source Data [file 41467_2025_57745_MOESM3_ESM.zip › 532662_2_data_set_10310598_srdtrt/sourse data/Supplementary Fig. 8.xlsx]

## Sheet: e
Area of thermokarst lake susceptibility(km2)
Current	2100
	SSP1-2.6	SSP2-4.5	SSP5-8.5
304959	565136	567124	592513

## Sheet: f
Thermokarst lakes area(km2)
Current	2100
	SSP1-2.6	SSP2-4.5	SSP5-8.5
2104.84	3911.92	3926.04	4101.54
