# Supplementary material for: Methane emissions from thermokarst lakes must emphasize the ice-melting impact on the Tibetan Plateau
Source: Nat Commun. 2025 Mar 11;16:2404. doi: 10.1038/s41467-025-57745-2 (PMC11894136; doi:10.1038/s41467-025-57745-2)
Supplement: Supplementary file 3 — Source Data [file 41467_2025_57745_MOESM3_ESM.zip › 532662_2_data_set_10310598_srdtrt/sourse data/Supplementary Fig. 9.xlsx]

## Sheet: Sheet1
1969-2019					2020-2100 (SSP1-2.6)		2020-2100 (SSP2-4.5)		2020-2100 (SSP5-8.5)
Year	Thermokarst area(km2)			Year	Thermokarst area(km2)	SE	Thermokarst area(km2)	SE	Thermokarst area(km2)	SE
1969	1114.09			2020	2104.84	57.7564	2104.84	57.7564	2104.84	57.7564
1970	1130.42			2021	2174.2	59.6448	2174.85	59.6613	2174.7	59.6581
1971	1146.74			2022	2243.55	61.5333	2244.87	61.5663	2244.56	61.5598
1972	1163.07			2023	2312.91	63.4217	2314.88	63.4712	2314.41	63.4616
1973	1179.4			2024	2382.27	65.3102	2384.89	65.3761	2384.27	65.3633
1974	1195.73			2025	2451.62	67.1986	2454.9	67.2811	2454.13	67.265
1975	1212.06			2026	2520.98	69.087	2524.92	69.186	2523.99	69.1667
1976	1228.39			2027	2590.34	70.9755	2594.93	71.0909	2593.84	71.0684
1977	1244.72			2028	2659.69	72.8639	2664.94	72.9959	2663.7	72.9701
1978	1261.04			2029	2729.05	74.7523	2734.96	74.9008	2733.56	74.8718
1979	1277.37			2030	2798.41	76.6408	2804.97	76.8057	2803.42	76.7736
1980	1293.7			2031	2867.76	78.5292	2874.98	78.7107	2873.28	78.6753
1981	1310.03			2032	2937.12	80.4177	2945	80.6156	2943.13	80.577
1982	1326.36			2033	3006.48	82.3061	3015.01	82.5205	3012.99	82.4787
1983	1342.69			2034	3075.83	84.1945	3085.02	84.4255	3082.85	84.3804
1984	1359.02			2035	3145.19	86.083	3155.03	86.3304	3152.71	86.2821
1985	1375.34			2036	3214.55	87.9714	3225.05	88.2353	3222.56	88.1838
1986	1391.67			2037	3283.9	89.8598	3295.06	90.1402	3292.42	90.0856
1987	1408			2038	3353.26	91.7483	3365.07	92.0452	3362.28	91.9873
1988	1424.33			2039	3422.62	93.6367	3435.09	93.9501	3432.14	93.889
1989	1440.66			2040	3491.97	95.5251	3505.1	95.855	3502	95.7907
1990	1456.99			2041	3506.66	95.9157	3518.73	96.216	3515.31	96.144
1991	1473.31			2042	3521.35	96.3062	3532.35	96.577	3528.63	96.4973
1992	1489.64			2043	3536.04	96.6968	3545.98	96.938	3541.95	96.8506
1993	1505.97			2044	3550.73	97.0873	3559.61	97.299	3555.27	97.2039
1994	1522.3			2045	3565.41	97.4779	3573.23	97.66	3568.58	97.5572
1995	1538.63			2046	3580.1	97.8684	3586.86	98.021	3581.9	97.9106
1996	1554.96			2047	3594.79	98.259	3600.49	98.382	3595.22	98.2639
1997	1571.29			2048	3609.48	98.6495	3614.12	98.743	3608.54	98.6172
1998	1587.61			2049	3624.17	99.0401	3627.74	99.104	3621.85	98.9705
1999	1603.94			2050	3638.86	99.4306	3641.37	99.465	3635.17	99.3238
2000	1620.27			2051	3653.54	99.8212	3655	99.826	3648.49	99.6771
2001	1636.6			2052	3668.23	100.212	3668.62	100.187	3661.81	100.03
2002	1652.93			2053	3682.92	100.602	3682.25	100.548	3675.12	100.384
2003	1669.26			2054	3697.61	100.993	3695.88	100.909	3688.44	100.737
2004	1685.59			2055	3712.3	101.383	3709.51	101.27	3701.76	101.09
2005	1701.91			2056	3726.99	101.774	3723.13	101.631	3715.08	101.444
2006	1718.24			2057	3741.67	102.164	3736.76	101.992	3728.39	101.797
2007	1734.57			2058	3756.36	102.555	3750.39	102.353	3741.71	102.15
2008	1750.9			2059	3771.05	102.946	3764.01	102.714	3755.03	102.504
2009	1767.23			2060	3785.74	103.336	3777.64	103.075	3768.35	102.857
2010	1783.56			2061	3786.99	103.369	3779.54	103.127	3769.96	102.899
2011	1815.69			2062	3788.24	103.402	3781.45	103.178	3771.57	102.942
2012	1847.81			2063	3789.49	103.435	3783.35	103.23	3773.17	102.984
2013	1879.94			2064	3790.74	103.468	3785.25	103.282	3774.78	103.027
2014	1912.07			2065	3791.99	103.501	3787.16	103.333	3776.39	103.069
2015	1944.2			2066	3793.24	103.534	3789.06	103.385	3778	103.112
2016	1976.33			2067	3794.49	103.567	3790.97	103.437	3779.61	103.154
2017	2008.46			2068	3795.74	103.6	3792.87	103.488	3781.22	103.196
2018	2040.58			2069	3796.99	103.634	3794.77	103.54	3782.83	103.239
2019	2072.71			2070	3798.24	103.667	3796.68	103.592	3784.44	103.281
				2071	3799.49	103.7	3798.58	103.643	3786.05	103.324
				2072	3800.74	103.733	3800.48	103.695	3787.66	103.366
				2073	3801.99	103.766	3802.39	103.747	3789.26	103.409
				2074	3803.24	103.799	3804.29	103.798	3790.87	103.451
				2075	3804.49	103.832	3806.19	103.85	3792.48	103.493
				2076	3805.74	103.865	3808.1	103.902	3794.09	103.536
				2077	3806.99	103.898	3810	103.953	3795.7	103.578
				2078	3808.24	103.931	3811.9	104.005	3797.31	103.621
				2079	3809.49	103.964	3813.81	104.057	3798.92	103.663
				2080	3810.74	103.997	3815.71	104.108	3800.53	103.706
				2081	3815.8	104.131	3821.23	104.255	3815.58	104.108
				2082	3820.86	104.265	3826.74	104.401	3830.63	104.511
				2083	3825.91	104.4	3832.26	104.547	3845.68	104.914
				2084	3830.97	104.534	3837.78	104.694	3860.73	105.316
				2085	3836.03	104.668	3843.29	104.84	3875.78	105.719
				2086	3841.09	104.802	3848.81	104.986	3890.83	106.122
				2087	3846.15	104.937	3854.33	105.133	3905.88	106.524
				2088	3851.21	105.071	3859.84	105.279	3920.93	106.927
				2089	3856.27	105.205	3865.36	105.425	3935.98	107.33
				2090	3861.33	105.339	3870.87	105.572	3951.03	107.732
				2091	3866.39	105.473	3876.39	105.718	3966.08	108.135
				2092	3871.45	105.608	3881.91	105.865	3981.13	108.538
				2093	3876.51	105.742	3887.42	106.011	3996.18	108.94
				2094	3881.57	105.876	3892.94	106.157	4011.23	109.343
				2095	3886.63	106.01	3898.46	106.304	4026.28	109.746
				2096	3891.69	106.144	3903.97	106.45	4041.33	110.148
				2097	3896.75	106.279	3909.49	106.596	4056.38	110.551
				2098	3901.81	106.413	3915.01	106.743	4071.44	110.954
				2099	3906.87	106.547	3920.52	106.889	4086.49	111.356
				2100	3911.92	106.681	3926.04	107.035	4101.54	111.759
